# Supplementary material for: Convergent coexpression reveals shared biological mechanisms underlying common and rare variant risk in six neuropsychiatric disorders
Source: Mol Psychiatry. 2026 Apr 7;31(8):4787–98. doi: 10.1038/s41380-026-03571-x (PMC13364661; doi:10.1038/s41380-026-03571-x)
Supplement: Supplementary file 2 — Supplementary tables [file 41380_2026_3571_MOESM2_ESM.xlsx]

## Sheet: Table_of_content
Sheet_name	Content
Table S1	Studies used in this work
Table S2	Prioritized genes from GWAS and Exome studies
Table S3	Convergence Z-score for rare variant burden risk genes in CMC for six traits
Table S4	Convergence Z-score for GWAS risk genes in CMC for six traits
Table S5	Common variant heritability results of convergent genes
Table S6	Rare variant heritability for genes grouped by convergence
Table S7	Excess overlap of functional and clinically relevant genesets
Table S8	ANOVA test of convergence for drug target prediction
Table S9	Top 20 GO enrichment for GWAS, burden and shared convergent genes
Table S10	Cell type marker gene enrichment results
Table S11	SMR outputs and rare convergence Zscores
Table S12	Drug Target and phases

## Sheet: Table S1. Studies_used
### GWAS data used
Trait (or disease)	Sample size	N cases	N controls	Reference	N lead variants	URL
Alzheimer's disease	455258	71880	383378	Jansen, C. et al. Nat Genet. 2019	29	https://www.nature.com/articles/s41588-022-01024-z
Autism spectrum disorder	46350	18381	27969	Grove, J. et al. Nat Genet. 2019	5	https://www.nature.com/articles/s41588-019-0344-8
Bipolar disorder	413466	41917	371549	Mullins, N. et al. Nat Genet. 2021	64	https://www.nature.com/articles/s41588-021-00857-4
Epilepsy	44889	15212	29677	ILAE. Nat Commun. 2018.	16	https://www.nature.com/articles/s41467-018-07524-z
Parkinson's disease	1437688	37688	1400000	Nalls, M.A. et al. Lancet Neurol. 2019	90	https://www.thelancet.com/journals/laneur/article/PIIS1474-4422(19)30320-5
Schizophrenia	320404	76755	243649	Trubetskoy, V. et al. Nature 2022	287	https://www.nature.com/articles/s41586-022-04434-5
### Exome studies used
Trait (or disease)	Sample size	N cases	N controls	Reference	N top genes	URL
Alzheimer's disease	63327	54730	8597	Holstege et al, Nat Genet. 2022	6	https://doi.org/10.1038/s41588-022-01208-7
Autism spectrum disorder	32558	16036	16522	Fu, et al. Nat Genet. 2022	72	https://doi.org/10.1038/s41588-022-01104-0
Bipolar disorder	28355	13933	14422	Palmer et al. Nat Genet, 2022	6	https://doi.org/10.1038/s41588-022-01034-x
Epilepsy	54423	20979	33444	Epi25, Nat Neuroscience. 2024	8	https://doi.org/10.1038/s41593-024-01747-8
Parkinson's disease	72235	20585	51650	Makarious, et al. Brain. 2023	9	https://doi.org/10.1093/brain/awad214
Schizophrenia	121570	24248	97322	Singh, et al. Nature. 2022	10	https://doi.org/10.1038/s41586-022-04556-w

## Sheet: Table S2.Exome_&_GWAS_genes
GWAS risk gene	phenotype	method		Burden risk gene	gene id	trait
ENSG00000158850	AD	nearest_gene		BRSK2	ENSG00000197283	ASD
ENSG00000197721	AD	nearest_gene		CHD8	ENSG00000100888	ASD
ENSG00000136717	AD	nearest_gene		ADNP	ENSG00000101126	ASD
ENSG00000168918	AD	nearest_gene		SHANK3	ENSG00000251322	ASD
ENSG00000144730	AD	nearest_gene		SCN2A	ENSG00000136531	ASD
ENSG00000109684	AD	nearest_gene		PTEN	ENSG00000171862	ASD
ENSG00000002587	AD	nearest_gene		FOXP1	ENSG00000114861	ASD
ENSG00000196735	AD	nearest_gene		CHD2	ENSG00000173575	ASD
ENSG00000124602	AD	nearest_gene		POGZ	ENSG00000143442	ASD
ENSG00000198087	AD	nearest_gene		GRIN2B	ENSG00000273079	ASD
ENSG00000085514	AD	nearest_gene		SUV420H1	ENSG00000110066	ASD
ENSG00000146904	AD	nearest_gene		NRXN1	ENSG00000179915	ASD
ENSG00000174469	AD	nearest_gene		ARID1B	ENSG00000049618	ASD
ENSG00000120885	AD	nearest_gene		KDM5B	ENSG00000117139	ASD
ENSG00000148429	AD	nearest_gene		ASH1L	ENSG00000116539	ASD
ENSG00000110079	AD	nearest_gene		SLC6A1	ENSG00000157103	ASD
ENSG00000073921	AD	nearest_gene		ASXL3	ENSG00000141431	ASD
ENSG00000137642	AD	nearest_gene		DYRK1A	ENSG00000157540	ASD
ENSG00000100599	AD	nearest_gene		GIGYF1	ENSG00000146830	ASD
ENSG00000137845	AD	nearest_gene		DYNC1H1	ENSG00000197102	ASD
ENSG00000138613	AD	nearest_gene		NF1	ENSG00000196712	ASD
ENSG00000103510	AD	nearest_gene		DLG4	ENSG00000132535	ASD
ENSG00000161929	AD	nearest_gene		MBD5	ENSG00000204406	ASD
ENSG00000198740	AD	nearest_gene		STXBP1	ENSG00000136854	ASD
ENSG00000005379	AD	nearest_gene		MED13	ENSG00000108510	ASD
ENSG00000046604	AD	nearest_gene		RFX3	ENSG00000080298	ASD
ENSG00000198796	AD	nearest_gene		DEAF1	ENSG00000177030	ASD
ENSG00000064687	AD	nearest_gene		SATB2	ENSG00000119042	ASD
ENSG00000130202	AD	nearest_gene		SETD5	ENSG00000168137	ASD
ENSG00000237452	AD	nearest_gene		RORB	ENSG00000198963	ASD
ENSG00000105383	AD	nearest_gene		AP2S1	ENSG00000042753	ASD
ENSG00000087589	AD	nearest_gene		MED13L	ENSG00000123066	ASD
ENSG00000186567	AD	TWAS		EHMT1	ENSG00000181090	ASD
ENSG00000213413	AD	TWAS		CUL3	ENSG00000036257	ASD
ENSG00000237541	AD	TWAS		KDM6B	ENSG00000132510	ASD
ENSG00000188186	AD	TWAS		BRSK2	ENSG00000174672	ASD
ENSG00000066923	AD	TWAS		ANK2	ENSG00000145362	ASD
ENSG00000178226	AD	TWAS		NIPBL	ENSG00000164190	ASD
ENSG00000175220	AD	TWAS		TLK2	ENSG00000146872	ASD
ENSG00000203710	AD	TWAS		ATP2B2	ENSG00000157087	ASD
ENSG00000104892	AD	TWAS		KMT2C	ENSG00000055609	ASD
ENSG00000103510	AD	TWAS		SCN1A	ENSG00000144285	ASD
ENSG00000159640	AD	TWAS		EBF3	ENSG00000108001	ASD
ENSG00000196126	AD	TWAS		DNMT3A	ENSG00000119772	ASD
ENSG00000204287	AD	TWAS		SMARCC2	ENSG00000139613	ASD
ENSG00000073008	AD	TWAS		KCNQ3	ENSG00000184156	ASD
ENSG00000234906	AD	TWAS		SPAST	ENSG00000021574	ASD
ENSG00000167397	AD	TWAS		WAC	ENSG00000095787	ASD
ENSG00000125755	AD	TWAS		PHF21A	ENSG00000135365	ASD
ENSG00000204290	AD	TWAS		CTNNB1	ENSG00000168036	ASD
ENSG00000239521	AD	TWAS		IRF2BPL	ENSG00000119669	ASD
ENSG00000141503	AD	TWAS		TAOK1	ENSG00000160551	ASD
ENSG00000187244	AD	TWAS		SKI	ENSG00000157933	ASD
ENSG00000131115	AD	TWAS		ANKRD11	ENSG00000167522	ASD
ENSG00000270761	AD	TWAS		KMT2A	ENSG00000118058	ASD
ENSG00000106351	AD	TWAS		DLL1	ENSG00000198719	ASD
ENSG00000104936	AD	TWAS		NAA15	ENSG00000164134	ASD
ENSG00000104866	AD	TWAS		KCNMA1	ENSG00000156113	ASD
ENSG00000136717	AD	TWAS		ZBTB20	ENSG00000181722	ASD
ENSG00000087077	AD	TWAS		KCNB1	ENSG00000158445	ASD
ENSG00000159905	AD	TWAS		DSCAM	ENSG00000171587	ASD
ENSG00000160862	AD	TWAS		MED23	ENSG00000112282	ASD
ENSG00000263002	AD	TWAS		TCF7L2	ENSG00000148737	ASD
ENSG00000170161	AD	TWAS		VEZF1	ENSG00000136451	ASD
ENSG00000104853	AD	TWAS		GABRA1	ENSG00000022355	ASD
ENSG00000142252	AD	TWAS		AUTS2	ENSG00000158321	ASD
ENSG00000149923	AD	TWAS		PLXNA1	ENSG00000114554	ASD
ENSG00000186026	AD	TWAS		CTCF	ENSG00000102974	ASD
ENSG00000010310	AD	TWAS		CASKIN1	ENSG00000167971	ASD
ENSG00000142273	AD	TWAS		TCF20	ENSG00000100207	ASD
ENSG00000267467	AD	TWAS		MEIS2	ENSG00000134138	ASD
ENSG00000167840	AD	TWAS		PIK3CA	ENSG00000121879	ASD
ENSG00000170684	AD	TWAS		TRIO	ENSG00000038382	SCZ
ENSG00000213889	AD	TWAS		SP4	ENSG00000105866	SCZ
ENSG00000166997	AD	TWAS		CUL1	ENSG00000055130	SCZ
ENSG00000120885	AD	TWAS		XPO7	ENSG00000130227	SCZ
ENSG00000130202	AD	TWAS		RB1CC1	ENSG00000023287	SCZ
ENSG00000105383	AD	TWAS		HERC1	ENSG00000103657	SCZ
ENSG00000260163	AD	TWAS		GRIN2A	ENSG00000183454	SCZ
ENSG00000158864	AD	TWAS		SETD1A	ENSG00000099381	SCZ
ENSG00000267114	AD	TWAS		CACNA1G	ENSG00000006283	SCZ
ENSG00000104884	AD	TWAS		GRIA3	ENSG00000125675	SCZ
ENSG00000158796	AD	MAGMA		AKAP11	ENSG00000023516	BP
ENSG00000143224	AD	MAGMA		DOP1A	ENSG00000083097	BP
ENSG00000158869	AD	MAGMA		PCDHGA8	ENSG00000253767	BP
ENSG00000203710	AD	MAGMA		SHANK1	ENSG00000161681	BP
ENSG00000136717	AD	MAGMA		TOPAZ1	ENSG00000173769	BP
ENSG00000095970	AD	MAGMA		ATP9A	ENSG00000054793	BP
ENSG00000198087	AD	MAGMA		ANKRD11	ENSG00000167522	EPI
ENSG00000106261	AD	MAGMA		NPRL3	ENSG00000103148	EPI
ENSG00000213420	AD	MAGMA		DEPDC5	ENSG00000100150	EPI
ENSG00000066923	AD	MAGMA		NEXMIF	ENSG00000050030	EPI
ENSG00000239521	AD	MAGMA		STX1B	ENSG00000099365	EPI
ENSG00000213413	AD	MAGMA		WDR45	ENSG00000196998	EPI
ENSG00000146904	AD	MAGMA		SYNGAP1	ENSG00000197283	EPI
ENSG00000120885	AD	MAGMA		SCN1A	ENSG00000144285	EPI
ENSG00000149516	AD	MAGMA		SORL1	ENSG00000137642	AD
ENSG00000149534	AD	MAGMA		TREM2	ENSG00000095970	AD
ENSG00000110077	AD	MAGMA		ABCA7	ENSG00000064687	AD
ENSG00000214787	AD	MAGMA		ATP8B4	ENSG00000104043	AD
ENSG00000110079	AD	MAGMA		ABCA1	ENSG00000165029	AD
ENSG00000166926	AD	MAGMA		ADAM10	ENSG00000137845	AD
ENSG00000073921	AD	MAGMA		GBA1	ENSG00000177628	PD
ENSG00000137642	AD	MAGMA		LRRK2	ENSG00000188906	PD
ENSG00000140090	AD	MAGMA		B3GNT3	ENSG00000179913	PD
ENSG00000128923	AD	MAGMA		AUNIP	ENSG00000127423	PD
ENSG00000137776	AD	MAGMA		TUBA1B	ENSG00000123416	PD
ENSG00000103507	AD	MAGMA		ADH5	ENSG00000197894	PD
ENSG00000103510	AD	MAGMA		TREML1	ENSG00000161911	PD
ENSG00000180787	AD	MAGMA		CAPN10	ENSG00000142330	PD
ENSG00000167840	AD	MAGMA		OR1G1	ENSG00000183024	PD
ENSG00000029725	AD	MAGMA
ENSG00000064666	AD	MAGMA
ENSG00000064687	AD	MAGMA
ENSG00000216588	AD	MAGMA
ENSG00000073008	AD	MAGMA
ENSG00000186567	AD	MAGMA
ENSG00000213892	AD	MAGMA
ENSG00000069399	AD	MAGMA
ENSG00000142273	AD	MAGMA
ENSG00000187244	AD	MAGMA
ENSG00000130202	AD	MAGMA
ENSG00000130204	AD	MAGMA
ENSG00000130203	AD	MAGMA
ENSG00000130208	AD	MAGMA
ENSG00000267467	AD	MAGMA
ENSG00000234906	AD	MAGMA
ENSG00000104853	AD	MAGMA
ENSG00000104856	AD	MAGMA
ENSG00000104859	AD	MAGMA
ENSG00000142252	AD	MAGMA
ENSG00000104866	AD	MAGMA
ENSG00000179846	AD	MAGMA
ENSG00000189114	AD	MAGMA
ENSG00000283632	AD	MAGMA
ENSG00000012061	AD	MAGMA
ENSG00000105383	AD	MAGMA
ENSG00000087589	AD	MAGMA
ENSG00000158869	AD	Pops
ENSG00000203710	AD	Pops
ENSG00000136732	AD	Pops
ENSG00000168918	AD	Pops
ENSG00000109684	AD	Pops
ENSG00000002587	AD	Pops
ENSG00000196735	AD	Pops
ENSG00000198087	AD	Pops
ENSG00000085514	AD	Pops
ENSG00000159840	AD	Pops
ENSG00000120899	AD	Pops
ENSG00000048740	AD	Pops
ENSG00000166927	AD	Pops
ENSG00000073921	AD	Pops
ENSG00000137642	AD	Pops
ENSG00000100600	AD	Pops
ENSG00000157450	AD	Pops
ENSG00000166128	AD	Pops
ENSG00000169896	AD	Pops
ENSG00000161921	AD	Pops
ENSG00000108798	AD	Pops
ENSG00000213246	AD	Pops
ENSG00000046604	AD	Pops
ENSG00000172175	AD	Pops
ENSG00000064687	AD	Pops
ENSG00000130203	AD	Pops
ENSG00000125753	AD	Pops
ENSG00000168995	AD	Pops
ENSG00000087589	AD	Pops
ENSG00000088930	ASD	nearest_gene
ENSG00000183638	ASD	nearest_gene
ENSG00000117569	ASD	nearest_gene
ENSG00000125848	ASD	nearest_gene
ENSG00000288914	ASD	nearest_gene
ENSG00000184486	ASD	nearest_gene
ENSG00000112874	ASD	nearest_gene
ENSG00000226490	ASD	nearest_gene
ENSG00000153266	ASD	nearest_gene
ENSG00000172260	ASD	nearest_gene
ENSG00000126214	ASD	nearest_gene
ENSG00000188848	ASD	nearest_gene
ENSG00000080709	ASD	MAGMA
ENSG00000204681	ASD	MAGMA
ENSG00000172264	ASD	MAGMA
ENSG00000088970	ASD	MAGMA
ENSG00000088930	ASD	MAGMA
ENSG00000125816	ASD	MAGMA
ENSG00000125820	ASD	Pops
ENSG00000175806	ASD	Pops
ENSG00000172264	ASD	Pops
ENSG00000005483	ASD	Pops
ENSG00000184489	ASD	Pops
ENSG00000114405	ASD	Pops
ENSG00000172260	ASD	Pops
ENSG00000088808	ASD	Pops
ENSG00000124406	ASD	Pops
ENSG00000162599	BD	nearest_gene
ENSG00000143248	BD	nearest_gene
ENSG00000114988	BD	nearest_gene
ENSG00000153253	BD	nearest_gene
ENSG00000163072	BD	nearest_gene
ENSG00000144339	BD	nearest_gene
ENSG00000144339	BD	nearest_gene
ENSG00000163673	BD	nearest_gene
ENSG00000168268	BD	nearest_gene
ENSG00000242120	BD	nearest_gene
ENSG00000196776	BD	nearest_gene
ENSG00000138688	BD	nearest_gene
ENSG00000078295	BD	nearest_gene
ENSG00000152413	BD	nearest_gene
ENSG00000145687	BD	nearest_gene
ENSG00000120733	BD	nearest_gene
ENSG00000204767	BD	nearest_gene
ENSG00000112763	BD	nearest_gene
ENSG00000184486	BD	nearest_gene
ENSG00000131018	BD	nearest_gene
ENSG00000235272	BD	nearest_gene
ENSG00000002822	BD	nearest_gene
ENSG00000005108	BD	nearest_gene
ENSG00000105866	BD	nearest_gene
ENSG00000105926	BD	nearest_gene
ENSG00000135250	BD	nearest_gene
ENSG00000221866	BD	nearest_gene
ENSG00000090263	BD	nearest_gene
ENSG00000175806	BD	nearest_gene
ENSG00000184647	BD	nearest_gene
ENSG00000133878	BD	nearest_gene
ENSG00000261150	BD	nearest_gene
ENSG00000147905	BD	nearest_gene
ENSG00000148408	BD	nearest_gene
ENSG00000241058	BD	nearest_gene
ENSG00000151150	BD	nearest_gene
ENSG00000181915	BD	nearest_gene
ENSG00000108039	BD	nearest_gene
ENSG00000149485	BD	nearest_gene
ENSG00000286264	BD	nearest_gene
ENSG00000175115	BD	nearest_gene
ENSG00000248746	BD	nearest_gene
ENSG00000085733	BD	nearest_gene
ENSG00000149256	BD	nearest_gene
ENSG00000151065	BD	nearest_gene
ENSG00000126226	BD	nearest_gene
ENSG00000127152	BD	nearest_gene
ENSG00000172575	BD	nearest_gene
ENSG00000159433	BD	nearest_gene
ENSG00000156232	BD	nearest_gene
ENSG00000176371	BD	nearest_gene
ENSG00000182511	BD	nearest_gene
ENSG00000182831	BD	nearest_gene
ENSG00000183454	BD	nearest_gene
ENSG00000167526	BD	nearest_gene
ENSG00000185924	BD	nearest_gene
ENSG00000108344	BD	nearest_gene
ENSG00000008838	BD	nearest_gene
ENSG00000108840	BD	nearest_gene
ENSG00000124134	BD	nearest_gene
ENSG00000124159	BD	nearest_gene
ENSG00000158445	BD	nearest_gene
ENSG00000130706	BD	nearest_gene
ENSG00000100372	BD	nearest_gene
ENSG00000270604	BD	TWAS
ENSG00000198315	BD	TWAS
ENSG00000186470	BD	TWAS
ENSG00000113212	BD	TWAS
ENSG00000149485	BD	TWAS
ENSG00000158158	BD	TWAS
ENSG00000114988	BD	TWAS
ENSG00000010322	BD	TWAS
ENSG00000167700	BD	TWAS
ENSG00000163938	BD	TWAS
ENSG00000221968	BD	TWAS
ENSG00000114904	BD	TWAS
ENSG00000148700	BD	TWAS
ENSG00000250105	BD	TWAS
ENSG00000178209	BD	TWAS
ENSG00000146109	BD	TWAS
ENSG00000163125	BD	TWAS
ENSG00000279727	BD	TWAS
ENSG00000108840	BD	TWAS
ENSG00000114902	BD	TWAS
ENSG00000112812	BD	TWAS
ENSG00000138688	BD	TWAS
ENSG00000137312	BD	TWAS
ENSG00000100266	BD	TWAS
ENSG00000177082	BD	TWAS
ENSG00000114767	BD	TWAS
ENSG00000175115	BD	TWAS
ENSG00000090097	BD	TWAS
ENSG00000135976	BD	TWAS
ENSG00000140564	BD	TWAS
ENSG00000166278	BD	TWAS
ENSG00000105866	BD	TWAS
ENSG00000226476	BD	TWAS
ENSG00000114779	BD	TWAS
ENSG00000146112	BD	TWAS
ENSG00000254986	BD	TWAS
ENSG00000143603	BD	TWAS
ENSG00000158748	BD	MAGMA
ENSG00000084090	BD	MAGMA
ENSG00000135956	BD	MAGMA
ENSG00000162944	BD	MAGMA
ENSG00000115896	BD	MAGMA
ENSG00000144642	BD	MAGMA
ENSG00000168016	BD	MAGMA
ENSG00000023330	BD	MAGMA
ENSG00000239732	BD	MAGMA
ENSG00000010327	BD	MAGMA
ENSG00000168268	BD	MAGMA
ENSG00000163939	BD	MAGMA
ENSG00000163938	BD	MAGMA
ENSG00000016864	BD	MAGMA
ENSG00000114902	BD	MAGMA
ENSG00000114904	BD	MAGMA
ENSG00000055957	BD	MAGMA
ENSG00000162267	BD	MAGMA
ENSG00000055955	BD	MAGMA
ENSG00000272573	BD	MAGMA
ENSG00000248592	BD	MAGMA
ENSG00000213533	BD	MAGMA
ENSG00000163935	BD	MAGMA
ENSG00000175161	BD	MAGMA
ENSG00000114859	BD	MAGMA
ENSG00000109471	BD	MAGMA
ENSG00000078295	BD	MAGMA
ENSG00000137204	BD	MAGMA
ENSG00000131018	BD	MAGMA
ENSG00000091844	BD	MAGMA
ENSG00000002822	BD	MAGMA
ENSG00000186472	BD	MAGMA
ENSG00000175806	BD	MAGMA
ENSG00000171320	BD	MAGMA
ENSG00000178209	BD	MAGMA
ENSG00000178685	BD	MAGMA
ENSG00000178719	BD	MAGMA
ENSG00000157654	BD	MAGMA
ENSG00000165995	BD	MAGMA
ENSG00000151150	BD	MAGMA
ENSG00000138311	BD	MAGMA
ENSG00000095485	BD	MAGMA
ENSG00000108039	BD	MAGMA
ENSG00000148700	BD	MAGMA
ENSG00000133794	BD	MAGMA
ENSG00000162105	BD	MAGMA
ENSG00000149972	BD	MAGMA
ENSG00000126231	BD	MAGMA
ENSG00000126226	BD	MAGMA
ENSG00000139842	BD	MAGMA
ENSG00000127152	BD	MAGMA
ENSG00000175779	BD	MAGMA
ENSG00000140564	BD	MAGMA
ENSG00000182511	BD	MAGMA
ENSG00000183454	BD	MAGMA
ENSG00000166501	BD	MAGMA
ENSG00000167371	BD	MAGMA
ENSG00000149930	BD	MAGMA
ENSG00000108953	BD	MAGMA
ENSG00000108840	BD	MAGMA
ENSG00000125319	BD	MAGMA
ENSG00000161664	BD	MAGMA
ENSG00000168591	BD	MAGMA
ENSG00000087152	BD	MAGMA
ENSG00000108312	BD	MAGMA
ENSG00000004939	BD	MAGMA
ENSG00000125458	BD	MAGMA
ENSG00000188612	BD	MAGMA
ENSG00000187664	BD	MAGMA
ENSG00000178093	BD	MAGMA
ENSG00000186010	BD	MAGMA
ENSG00000130703	BD	MAGMA
ENSG00000184029	BD	MAGMA
ENSG00000100266	BD	MAGMA
ENSG00000162599	BD	Pops
ENSG00000143228	BD	Pops
ENSG00000144199	BD	Pops
ENSG00000178662	BD	Pops
ENSG00000198648	BD	Pops
ENSG00000178567	BD	Pops
ENSG00000164091	BD	Pops
ENSG00000187098	BD	Pops
ENSG00000114439	BD	Pops
ENSG00000164112	BD	Pops
ENSG00000078295	BD	Pops
ENSG00000152413	BD	Pops
ENSG00000145687	BD	Pops
ENSG00000132563	BD	Pops
ENSG00000182132	BD	Pops
ENSG00000197061	BD	Pops
ENSG00000131018	BD	Pops
ENSG00000176381	BD	Pops
ENSG00000164880	BD	Pops
ENSG00000106460	BD	Pops
ENSG00000105866	BD	Pops
ENSG00000122585	BD	Pops
ENSG00000135250	BD	Pops
ENSG00000221866	BD	Pops
ENSG00000133606	BD	Pops
ENSG00000173273	BD	Pops
ENSG00000175806	BD	Pops
ENSG00000104529	BD	Pops
ENSG00000147905	BD	Pops
ENSG00000148408	BD	Pops
ENSG00000148482	BD	Pops
ENSG00000151150	BD	Pops
ENSG00000138311	BD	Pops
ENSG00000119950	BD	Pops
ENSG00000149532	BD	Pops
ENSG00000167770	BD	Pops
ENSG00000174684	BD	Pops
ENSG00000173914	BD	Pops
ENSG00000162105	BD	Pops
ENSG00000149256	BD	Pops
ENSG00000166159	BD	Pops
ENSG00000126217	BD	Pops
ENSG00000036530	BD	Pops
ENSG00000172575	BD	Pops
ENSG00000159459	BD	Pops
ENSG00000103723	BD	Pops
ENSG00000166716	BD	Pops
ENSG00000185518	BD	Pops
ENSG00000187555	BD	Pops
ENSG00000183454	BD	Pops
ENSG00000167522	BD	Pops
ENSG00000141258	BD	Pops
ENSG00000171475	BD	Pops
ENSG00000171475	BD	Pops
ENSG00000087152	BD	Pops
ENSG00000101098	BD	Pops
ENSG00000166913	BD	Pops
ENSG00000124228	BD	Pops
ENSG00000184402	BD	Pops
ENSG00000100354	BD	Pops
ENSG00000096654	SCZ	nearest_gene
ENSG00000002822	SCZ	nearest_gene
ENSG00000166272	SCZ	nearest_gene
ENSG00000182511	SCZ	nearest_gene
ENSG00000090975	SCZ	nearest_gene
ENSG00000138821	SCZ	nearest_gene
ENSG00000151065	SCZ	nearest_gene
ENSG00000055957	SCZ	nearest_gene
ENSG00000028116	SCZ	nearest_gene
ENSG00000188641	SCZ	nearest_gene
ENSG00000105894	SCZ	nearest_gene
ENSG00000171045	SCZ	nearest_gene
ENSG00000110497	SCZ	nearest_gene
ENSG00000182732	SCZ	nearest_gene
ENSG00000162620	SCZ	nearest_gene
ENSG00000130449	SCZ	nearest_gene
ENSG00000205981	SCZ	nearest_gene
ENSG00000241058	SCZ	nearest_gene
ENSG00000182600	SCZ	nearest_gene
ENSG00000149295	SCZ	nearest_gene
ENSG00000198822	SCZ	nearest_gene
ENSG00000101445	SCZ	nearest_gene
ENSG00000080644	SCZ	nearest_gene
ENSG00000174437	SCZ	nearest_gene
ENSG00000284989	SCZ	nearest_gene
ENSG00000162972	SCZ	nearest_gene
ENSG00000122490	SCZ	nearest_gene
ENSG00000149930	SCZ	nearest_gene
ENSG00000167491	SCZ	nearest_gene
ENSG00000150625	SCZ	nearest_gene
ENSG00000289710	SCZ	nearest_gene
ENSG00000119042	SCZ	nearest_gene
ENSG00000133019	SCZ	nearest_gene
ENSG00000258830	SCZ	nearest_gene
ENSG00000176371	SCZ	nearest_gene
ENSG00000088808	SCZ	nearest_gene
ENSG00000100346	SCZ	nearest_gene
ENSG00000184903	SCZ	nearest_gene
ENSG00000114054	SCZ	nearest_gene
ENSG00000112996	SCZ	nearest_gene
ENSG00000126453	SCZ	nearest_gene
ENSG00000170396	SCZ	nearest_gene
ENSG00000080854	SCZ	nearest_gene
ENSG00000121964	SCZ	nearest_gene
ENSG00000183715	SCZ	nearest_gene
ENSG00000198797	SCZ	nearest_gene
ENSG00000067082	SCZ	nearest_gene
ENSG00000132911	SCZ	nearest_gene
ENSG00000104765	SCZ	nearest_gene
ENSG00000134762	SCZ	nearest_gene
ENSG00000069667	SCZ	nearest_gene
ENSG00000139746	SCZ	nearest_gene
ENSG00000135250	SCZ	nearest_gene
ENSG00000100395	SCZ	nearest_gene
ENSG00000196628	SCZ	nearest_gene
ENSG00000151322	SCZ	nearest_gene
ENSG00000115520	SCZ	nearest_gene
ENSG00000175595	SCZ	nearest_gene
ENSG00000169554	SCZ	nearest_gene
ENSG00000109956	SCZ	nearest_gene
ENSG00000173114	SCZ	nearest_gene
ENSG00000019102	SCZ	nearest_gene
ENSG00000117020	SCZ	nearest_gene
ENSG00000196628	SCZ	nearest_gene
ENSG00000115828	SCZ	nearest_gene
ENSG00000120885	SCZ	nearest_gene
ENSG00000149527	SCZ	nearest_gene
ENSG00000176399	SCZ	nearest_gene
ENSG00000112667	SCZ	nearest_gene
ENSG00000230493	SCZ	nearest_gene
ENSG00000109956	SCZ	nearest_gene
ENSG00000105928	SCZ	nearest_gene
ENSG00000166257	SCZ	nearest_gene
ENSG00000144619	SCZ	nearest_gene
ENSG00000154447	SCZ	nearest_gene
ENSG00000183454	SCZ	nearest_gene
ENSG00000092470	SCZ	nearest_gene
ENSG00000183117	SCZ	nearest_gene
ENSG00000156103	SCZ	nearest_gene
ENSG00000120705	SCZ	nearest_gene
ENSG00000169855	SCZ	nearest_gene
ENSG00000230778	SCZ	nearest_gene
ENSG00000180828	SCZ	nearest_gene
ENSG00000163673	SCZ	nearest_gene
ENSG00000120658	SCZ	nearest_gene
ENSG00000128567	SCZ	nearest_gene
ENSG00000120071	SCZ	nearest_gene
ENSG00000182447	SCZ	nearest_gene
ENSG00000187398	SCZ	nearest_gene
ENSG00000133687	SCZ	nearest_gene
ENSG00000167720	SCZ	nearest_gene
ENSG00000169519	SCZ	nearest_gene
ENSG00000065609	SCZ	nearest_gene
ENSG00000131374	SCZ	nearest_gene
ENSG00000291307	SCZ	nearest_gene
ENSG00000112893	SCZ	nearest_gene
ENSG00000204919	SCZ	nearest_gene
ENSG00000081189	SCZ	nearest_gene
ENSG00000166329	SCZ	nearest_gene
ENSG00000152127	SCZ	nearest_gene
ENSG00000185619	SCZ	nearest_gene
ENSG00000158445	SCZ	nearest_gene
ENSG00000162426	SCZ	nearest_gene
ENSG00000127152	SCZ	nearest_gene
ENSG00000036257	SCZ	nearest_gene
ENSG00000118689	SCZ	nearest_gene
ENSG00000023902	SCZ	nearest_gene
ENSG00000165046	SCZ	nearest_gene
ENSG00000135333	SCZ	nearest_gene
ENSG00000057704	SCZ	nearest_gene
ENSG00000047365	SCZ	nearest_gene
ENSG00000187741	SCZ	nearest_gene
ENSG00000198561	SCZ	nearest_gene
ENSG00000175727	SCZ	nearest_gene
ENSG00000108953	SCZ	nearest_gene
ENSG00000133107	SCZ	nearest_gene
ENSG00000178538	SCZ	nearest_gene
ENSG00000204653	SCZ	nearest_gene
ENSG00000126070	SCZ	nearest_gene
ENSG00000164794	SCZ	nearest_gene
ENSG00000184588	SCZ	nearest_gene
ENSG00000184304	SCZ	nearest_gene
ENSG00000170571	SCZ	nearest_gene
ENSG00000172260	SCZ	nearest_gene
ENSG00000159640	SCZ	nearest_gene
ENSG00000243232	SCZ	nearest_gene
ENSG00000114439	SCZ	nearest_gene
ENSG00000197933	SCZ	nearest_gene
ENSG00000229894	SCZ	nearest_gene
ENSG00000198914	SCZ	nearest_gene
ENSG00000145632	SCZ	nearest_gene
ENSG00000164574	SCZ	nearest_gene
ENSG00000156395	SCZ	nearest_gene
ENSG00000162753	SCZ	nearest_gene
ENSG00000183166	SCZ	nearest_gene
ENSG00000105866	SCZ	nearest_gene
ENSG00000148677	SCZ	nearest_gene
ENSG00000105784	SCZ	nearest_gene
ENSG00000180530	SCZ	nearest_gene
ENSG00000135100	SCZ	nearest_gene
ENSG00000103423	SCZ	nearest_gene
ENSG00000176165	SCZ	nearest_gene
ENSG00000156269	SCZ	nearest_gene
ENSG00000102837	SCZ	nearest_gene
ENSG00000117569	SCZ	nearest_gene
ENSG00000184349	SCZ	nearest_gene
ENSG00000118482	SCZ	nearest_gene
ENSG00000103723	SCZ	nearest_gene
ENSG00000095383	SCZ	nearest_gene
ENSG00000185760	SCZ	nearest_gene
ENSG00000078114	SCZ	nearest_gene
ENSG00000127955	SCZ	nearest_gene
ENSG00000110881	SCZ	nearest_gene
ENSG00000078295	SCZ	nearest_gene
ENSG00000144355	SCZ	nearest_gene
ENSG00000118508	SCZ	nearest_gene
ENSG00000135124	SCZ	nearest_gene
ENSG00000173039	SCZ	nearest_gene
ENSG00000136828	SCZ	nearest_gene
ENSG00000187323	SCZ	nearest_gene
ENSG00000164100	SCZ	nearest_gene
ENSG00000120451	SCZ	nearest_gene
ENSG00000118946	SCZ	nearest_gene
ENSG00000137941	SCZ	nearest_gene
ENSG00000119771	SCZ	nearest_gene
ENSG00000103056	SCZ	nearest_gene
ENSG00000145335	SCZ	nearest_gene
ENSG00000075035	SCZ	nearest_gene
ENSG00000155530	SCZ	nearest_gene
ENSG00000139117	SCZ	nearest_gene
ENSG00000171604	SCZ	nearest_gene
ENSG00000185070	SCZ	nearest_gene
ENSG00000163634	SCZ	nearest_gene
ENSG00000109606	SCZ	nearest_gene
ENSG00000153234	SCZ	nearest_gene
ENSG00000155090	SCZ	nearest_gene
ENSG00000162702	SCZ	nearest_gene
ENSG00000105270	SCZ	nearest_gene
ENSG00000185189	SCZ	nearest_gene
ENSG00000135638	SCZ	nearest_gene
ENSG00000159251	SCZ	nearest_gene
ENSG00000137845	SCZ	nearest_gene
ENSG00000159921	SCZ	nearest_gene
ENSG00000147862	SCZ	nearest_gene
ENSG00000130167	SCZ	nearest_gene
ENSG00000127903	SCZ	nearest_gene
ENSG00000172845	SCZ	nearest_gene
ENSG00000166006	SCZ	nearest_gene
ENSG00000162599	SCZ	nearest_gene
ENSG00000119866	SCZ	nearest_gene
ENSG00000116852	SCZ	nearest_gene
ENSG00000120686	SCZ	nearest_gene
ENSG00000156006	SCZ	nearest_gene
ENSG00000021645	SCZ	nearest_gene
ENSG00000121749	SCZ	nearest_gene
ENSG00000154654	SCZ	nearest_gene
ENSG00000113369	SCZ	nearest_gene
ENSG00000122584	SCZ	nearest_gene
ENSG00000170624	SCZ	nearest_gene
ENSG00000197635	SCZ	nearest_gene
ENSG00000102452	SCZ	nearest_gene
ENSG00000144199	SCZ	nearest_gene
ENSG00000198837	SCZ	nearest_gene
ENSG00000278259	SCZ	nearest_gene
ENSG00000119866	SCZ	nearest_gene
ENSG00000133878	SCZ	nearest_gene
ENSG00000251322	SCZ	nearest_gene
ENSG00000113369	SCZ	nearest_gene
ENSG00000189007	SCZ	nearest_gene
ENSG00000197724	SCZ	nearest_gene
ENSG00000243147	SCZ	nearest_gene
ENSG00000133103	SCZ	nearest_gene
ENSG00000153820	SCZ	nearest_gene
ENSG00000104885	SCZ	nearest_gene
ENSG00000203685	SCZ	nearest_gene
ENSG00000005436	SCZ	nearest_gene
ENSG00000259075	SCZ	nearest_gene
ENSG00000198431	SCZ	nearest_gene
ENSG00000122778	SCZ	nearest_gene
ENSG00000144035	SCZ	nearest_gene
ENSG00000253719	SCZ	nearest_gene
ENSG00000135298	SCZ	nearest_gene
ENSG00000109819	SCZ	nearest_gene
ENSG00000140945	SCZ	nearest_gene
ENSG00000198492	SCZ	nearest_gene
ENSG00000271092	SCZ	nearest_gene
ENSG00000231824	SCZ	nearest_gene
ENSG00000153707	SCZ	nearest_gene
ENSG00000118922	SCZ	nearest_gene
ENSG00000119121	SCZ	nearest_gene
ENSG00000163728	SCZ	nearest_gene
ENSG00000165914	SCZ	nearest_gene
ENSG00000197125	SCZ	nearest_gene
ENSG00000145147	SCZ	nearest_gene
ENSG00000164898	SCZ	nearest_gene
ENSG00000138152	SCZ	nearest_gene
ENSG00000232258	SCZ	nearest_gene
ENSG00000152818	SCZ	nearest_gene
ENSG00000164815	SCZ	nearest_gene
ENSG00000180219	SCZ	nearest_gene
ENSG00000170374	SCZ	nearest_gene
ENSG00000141668	SCZ	nearest_gene
ENSG00000009413	SCZ	nearest_gene
ENSG00000148343	SCZ	nearest_gene
ENSG00000177565	SCZ	nearest_gene
ENSG00000174145	SCZ	nearest_gene
ENSG00000095951	SCZ	nearest_gene
ENSG00000172461	SCZ	nearest_gene
ENSG00000099250	SCZ	nearest_gene
ENSG00000187772	SCZ	nearest_gene
ENSG00000175806	SCZ	nearest_gene
ENSG00000179603	SCZ	nearest_gene
ENSG00000149294	SCZ	nearest_gene
ENSG00000125107	SCZ	nearest_gene
ENSG00000115738	SCZ	nearest_gene
ENSG00000174945	SCZ	nearest_gene
ENSG00000163513	SCZ	nearest_gene
ENSG00000128487	SCZ	nearest_gene
ENSG00000146166	SCZ	nearest_gene
ENSG00000168772	SCZ	nearest_gene
ENSG00000204403	SCZ	nearest_gene
ENSG00000164483	SCZ	nearest_gene
ENSG00000181915	SCZ	nearest_gene
ENSG00000007923	SCZ	nearest_gene
ENSG00000159335	SCZ	nearest_gene
ENSG00000160563	SCZ	nearest_gene
ENSG00000109452	SCZ	nearest_gene
ENSG00000130226	SCZ	nearest_gene
ENSG00000176697	SCZ	nearest_gene
ENSG00000214929	SCZ	nearest_gene
ENSG00000144339	SCZ	nearest_gene
ENSG00000162989	SCZ	nearest_gene
ENSG00000116128	SCZ	nearest_gene
ENSG00000197555	SCZ	nearest_gene
ENSG00000186976	SCZ	nearest_gene
ENSG00000108559	SCZ	nearest_gene
ENSG00000249992	SCZ	nearest_gene
ENSG00000164114	SCZ	nearest_gene
ENSG00000185274	SCZ	nearest_gene
ENSG00000289764	SCZ	nearest_gene
ENSG00000133639	SCZ	nearest_gene
ENSG00000186479	SCZ	nearest_gene
ENSG00000186470	SCZ	TWAS
ENSG00000198315	SCZ	TWAS
ENSG00000244731	SCZ	TWAS
ENSG00000270604	SCZ	TWAS
ENSG00000197062	SCZ	TWAS
ENSG00000235109	SCZ	TWAS
ENSG00000204709	SCZ	TWAS
ENSG00000183066	SCZ	TWAS
ENSG00000122687	SCZ	TWAS
ENSG00000204463	SCZ	TWAS
ENSG00000213533	SCZ	TWAS
ENSG00000272335	SCZ	TWAS
ENSG00000176681	SCZ	TWAS
ENSG00000124613	SCZ	TWAS
ENSG00000100197	SCZ	TWAS
ENSG00000242866	SCZ	TWAS
ENSG00000238083	SCZ	TWAS
ENSG00000197978	SCZ	TWAS
ENSG00000189298	SCZ	TWAS
ENSG00000120451	SCZ	TWAS
ENSG00000104870	SCZ	TWAS
ENSG00000030110	SCZ	TWAS
ENSG00000204525	SCZ	TWAS
ENSG00000204531	SCZ	TWAS
ENSG00000281538	SCZ	TWAS
ENSG00000055955	SCZ	TWAS
ENSG00000223572	SCZ	TWAS
ENSG00000090975	SCZ	TWAS
ENSG00000117593	SCZ	TWAS
ENSG00000198951	SCZ	TWAS
ENSG00000163634	SCZ	TWAS
ENSG00000197061	SCZ	TWAS
ENSG00000198502	SCZ	TWAS
ENSG00000168237	SCZ	TWAS
ENSG00000213676	SCZ	TWAS
ENSG00000179344	SCZ	TWAS
ENSG00000231925	SCZ	TWAS
ENSG00000137411	SCZ	TWAS
ENSG00000204256	SCZ	TWAS
ENSG00000114054	SCZ	TWAS
ENSG00000250091	SCZ	TWAS
ENSG00000010438	SCZ	TWAS
ENSG00000142599	SCZ	TWAS
ENSG00000185829	SCZ	TWAS
ENSG00000159640	SCZ	TWAS
ENSG00000250120	SCZ	TWAS
ENSG00000204516	SCZ	TWAS
ENSG00000260259	SCZ	TWAS
ENSG00000146830	SCZ	TWAS
ENSG00000157150	SCZ	TWAS
ENSG00000234127	SCZ	TWAS
ENSG00000204536	SCZ	TWAS
ENSG00000137338	SCZ	TWAS
ENSG00000010322	SCZ	TWAS
ENSG00000102882	SCZ	TWAS
ENSG00000204257	SCZ	TWAS
ENSG00000187987	SCZ	TWAS
ENSG00000088808	SCZ	TWAS
ENSG00000249484	SCZ	TWAS
ENSG00000115524	SCZ	TWAS
ENSG00000137312	SCZ	TWAS
ENSG00000230487	SCZ	TWAS
ENSG00000204435	SCZ	TWAS
ENSG00000148842	SCZ	TWAS
ENSG00000204371	SCZ	TWAS
ENSG00000111237	SCZ	TWAS
ENSG00000169592	SCZ	TWAS
ENSG00000159314	SCZ	TWAS
ENSG00000204420	SCZ	TWAS
ENSG00000160161	SCZ	TWAS
ENSG00000115816	SCZ	TWAS
ENSG00000112659	SCZ	TWAS
ENSG00000186298	SCZ	TWAS
ENSG00000168917	SCZ	TWAS
ENSG00000101213	SCZ	TWAS
ENSG00000187664	SCZ	TWAS
ENSG00000197696	SCZ	TWAS
ENSG00000090238	SCZ	TWAS
ENSG00000162753	SCZ	TWAS
ENSG00000143578	SCZ	TWAS
ENSG00000134575	SCZ	TWAS
ENSG00000047346	SCZ	TWAS
ENSG00000151773	SCZ	TWAS
ENSG00000112812	SCZ	TWAS
ENSG00000204308	SCZ	TWAS
ENSG00000163938	SCZ	TWAS
ENSG00000213722	SCZ	TWAS
ENSG00000231852	SCZ	TWAS
ENSG00000114904	SCZ	TWAS
ENSG00000139746	SCZ	TWAS
ENSG00000213996	SCZ	TWAS
ENSG00000250067	SCZ	TWAS
ENSG00000227676	SCZ	TWAS
ENSG00000120903	SCZ	TWAS
ENSG00000101442	SCZ	TWAS
ENSG00000225190	SCZ	TWAS
ENSG00000185294	SCZ	TWAS
ENSG00000224843	SCZ	TWAS
ENSG00000184922	SCZ	TWAS
ENSG00000183955	SCZ	TWAS
ENSG00000075399	SCZ	TWAS
ENSG00000235570	SCZ	TWAS
ENSG00000214435	SCZ	TWAS
ENSG00000126464	SCZ	TWAS
ENSG00000164088	SCZ	TWAS
ENSG00000232710	SCZ	TWAS
ENSG00000151067	SCZ	TWAS
ENSG00000144035	SCZ	TWAS
ENSG00000115073	SCZ	TWAS
ENSG00000204991	SCZ	TWAS
ENSG00000224389	SCZ	TWAS
ENSG00000003509	SCZ	TWAS
ENSG00000204632	SCZ	TWAS
ENSG00000138175	SCZ	TWAS
ENSG00000228696	SCZ	TWAS
ENSG00000136448	SCZ	TWAS
ENSG00000162971	SCZ	TWAS
ENSG00000183172	SCZ	TWAS
ENSG00000117407	SCZ	TWAS
ENSG00000111801	SCZ	TWAS
ENSG00000113119	SCZ	TWAS
ENSG00000146109	SCZ	TWAS
ENSG00000242574	SCZ	TWAS
ENSG00000137185	SCZ	TWAS
ENSG00000204305	SCZ	TWAS
ENSG00000204301	SCZ	TWAS
ENSG00000204387	SCZ	TWAS
ENSG00000126456	SCZ	TWAS
ENSG00000272912	SCZ	TWAS
ENSG00000080854	SCZ	TWAS
ENSG00000041357	SCZ	TWAS
ENSG00000228223	SCZ	TWAS
ENSG00000136383	SCZ	TWAS
ENSG00000100162	SCZ	TWAS
ENSG00000126215	SCZ	TWAS
ENSG00000271755	SCZ	TWAS
ENSG00000080644	SCZ	TWAS
ENSG00000128482	SCZ	TWAS
ENSG00000100401	SCZ	TWAS
ENSG00000203499	SCZ	TWAS
ENSG00000163125	SCZ	TWAS
ENSG00000010319	SCZ	TWAS
ENSG00000232300	SCZ	TWAS
ENSG00000132563	SCZ	TWAS
ENSG00000183579	SCZ	TWAS
ENSG00000112667	SCZ	TWAS
ENSG00000267198	SCZ	TWAS
ENSG00000148798	SCZ	TWAS
ENSG00000204421	SCZ	TWAS
ENSG00000114902	SCZ	TWAS
ENSG00000101546	SCZ	TWAS
ENSG00000204290	SCZ	TWAS
ENSG00000177096	SCZ	TWAS
ENSG00000026950	SCZ	TWAS
ENSG00000281831	SCZ	TWAS
ENSG00000141013	SCZ	TWAS
ENSG00000214575	SCZ	TWAS
ENSG00000182774	SCZ	TWAS
ENSG00000133328	SCZ	TWAS
ENSG00000036257	SCZ	TWAS
ENSG00000165912	SCZ	TWAS
ENSG00000173930	SCZ	TWAS
ENSG00000147535	SCZ	TWAS
ENSG00000006744	SCZ	TWAS
ENSG00000180900	SCZ	TWAS
ENSG00000167491	SCZ	TWAS
ENSG00000100395	SCZ	TWAS
ENSG00000196735	SCZ	TWAS
ENSG00000176909	SCZ	TWAS
ENSG00000136631	SCZ	TWAS
ENSG00000254973	SCZ	TWAS
ENSG00000159958	SCZ	TWAS
ENSG00000249203	SCZ	TWAS
ENSG00000174939	SCZ	TWAS
ENSG00000270697	SCZ	TWAS
ENSG00000177082	SCZ	TWAS
ENSG00000114767	SCZ	TWAS
ENSG00000204540	SCZ	TWAS
ENSG00000229453	SCZ	TWAS
ENSG00000149527	SCZ	TWAS
ENSG00000256053	SCZ	TWAS
ENSG00000152061	SCZ	TWAS
ENSG00000177352	SCZ	TWAS
ENSG00000163013	SCZ	TWAS
ENSG00000170571	SCZ	TWAS
ENSG00000067208	SCZ	TWAS
ENSG00000120088	SCZ	TWAS
ENSG00000090097	SCZ	TWAS
ENSG00000228789	SCZ	TWAS
ENSG00000158406	SCZ	TWAS
ENSG00000116127	SCZ	TWAS
ENSG00000283361	SCZ	TWAS
ENSG00000129933	SCZ	TWAS
ENSG00000010704	SCZ	TWAS
ENSG00000259946	SCZ	TWAS
ENSG00000140564	SCZ	TWAS
ENSG00000112763	SCZ	TWAS
ENSG00000172543	SCZ	TWAS
ENSG00000115828	SCZ	TWAS
ENSG00000103037	SCZ	TWAS
ENSG00000236104	SCZ	TWAS
ENSG00000155975	SCZ	TWAS
ENSG00000204410	SCZ	TWAS
ENSG00000272462	SCZ	TWAS
ENSG00000278662	SCZ	TWAS
ENSG00000204248	SCZ	TWAS
ENSG00000146112	SCZ	TWAS
ENSG00000166278	SCZ	TWAS
ENSG00000206503	SCZ	TWAS
ENSG00000189134	SCZ	TWAS
ENSG00000149922	SCZ	TWAS
ENSG00000228022	SCZ	TWAS
ENSG00000196236	SCZ	TWAS
ENSG00000066248	SCZ	TWAS
ENSG00000204438	SCZ	TWAS
ENSG00000268707	SCZ	TWAS
ENSG00000137337	SCZ	TWAS
ENSG00000203721	SCZ	TWAS
ENSG00000112343	SCZ	TWAS
ENSG00000174080	SCZ	TWAS
ENSG00000028116	SCZ	TWAS
ENSG00000235979	SCZ	TWAS
ENSG00000007923	SCZ	MAGMA
ENSG00000162426	SCZ	MAGMA
ENSG00000142599	SCZ	MAGMA
ENSG00000142686	SCZ	MAGMA
ENSG00000092853	SCZ	MAGMA
ENSG00000134698	SCZ	MAGMA
ENSG00000092847	SCZ	MAGMA
ENSG00000126070	SCZ	MAGMA
ENSG00000054116	SCZ	MAGMA
ENSG00000116871	SCZ	MAGMA
ENSG00000204060	SCZ	MAGMA
ENSG00000117400	SCZ	MAGMA
ENSG00000117399	SCZ	MAGMA
ENSG00000159479	SCZ	MAGMA
ENSG00000198198	SCZ	MAGMA
ENSG00000178922	SCZ	MAGMA
ENSG00000142949	SCZ	MAGMA
ENSG00000066135	SCZ	MAGMA
ENSG00000126091	SCZ	MAGMA
ENSG00000172260	SCZ	MAGMA
ENSG00000188641	SCZ	MAGMA
ENSG00000134259	SCZ	MAGMA
ENSG00000136631	SCZ	MAGMA
ENSG00000023902	SCZ	MAGMA
ENSG00000143614	SCZ	MAGMA
ENSG00000198837	SCZ	MAGMA
ENSG00000143570	SCZ	MAGMA
ENSG00000143578	SCZ	MAGMA
ENSG00000143603	SCZ	MAGMA
ENSG00000183831	SCZ	MAGMA
ENSG00000076321	SCZ	MAGMA
ENSG00000054282	SCZ	MAGMA
ENSG00000117020	SCZ	MAGMA
ENSG00000228474	SCZ	MAGMA
ENSG00000008869	SCZ	MAGMA
ENSG00000115816	SCZ	MAGMA
ENSG00000115825	SCZ	MAGMA
ENSG00000068878	SCZ	MAGMA
ENSG00000028116	SCZ	MAGMA
ENSG00000115392	SCZ	MAGMA
ENSG00000116127	SCZ	MAGMA
ENSG00000169554	SCZ	MAGMA
ENSG00000115844	SCZ	MAGMA
ENSG00000065413	SCZ	MAGMA
ENSG00000115524	SCZ	MAGMA
ENSG00000115520	SCZ	MAGMA
ENSG00000144381	SCZ	MAGMA
ENSG00000115541	SCZ	MAGMA
ENSG00000270757	SCZ	MAGMA
ENSG00000115540	SCZ	MAGMA
ENSG00000162944	SCZ	MAGMA
ENSG00000247626	SCZ	MAGMA
ENSG00000152430	SCZ	MAGMA
ENSG00000115896	SCZ	MAGMA
ENSG00000119042	SCZ	MAGMA
ENSG00000178074	SCZ	MAGMA
ENSG00000162971	SCZ	MAGMA
ENSG00000162972	SCZ	MAGMA
ENSG00000196141	SCZ	MAGMA
ENSG00000178568	SCZ	MAGMA
ENSG00000153820	SCZ	MAGMA
ENSG00000204120	SCZ	MAGMA
ENSG00000115474	SCZ	MAGMA
ENSG00000066248	SCZ	MAGMA
ENSG00000144619	SCZ	MAGMA
ENSG00000154822	SCZ	MAGMA
ENSG00000131374	SCZ	MAGMA
ENSG00000151090	SCZ	MAGMA
ENSG00000144642	SCZ	MAGMA
ENSG00000168016	SCZ	MAGMA
ENSG00000178917	SCZ	MAGMA
ENSG00000169981	SCZ	MAGMA
ENSG00000023330	SCZ	MAGMA
ENSG00000239732	SCZ	MAGMA
ENSG00000168237	SCZ	MAGMA
ENSG00000010318	SCZ	MAGMA
ENSG00000010319	SCZ	MAGMA
ENSG00000010327	SCZ	MAGMA
ENSG00000168268	SCZ	MAGMA
ENSG00000163939	SCZ	MAGMA
ENSG00000163938	SCZ	MAGMA
ENSG00000016864	SCZ	MAGMA
ENSG00000114902	SCZ	MAGMA
ENSG00000114904	SCZ	MAGMA
ENSG00000055957	SCZ	MAGMA
ENSG00000162267	SCZ	MAGMA
ENSG00000055955	SCZ	MAGMA
ENSG00000272573	SCZ	MAGMA
ENSG00000248592	SCZ	MAGMA
ENSG00000213533	SCZ	MAGMA
ENSG00000163935	SCZ	MAGMA
ENSG00000189283	SCZ	MAGMA
ENSG00000163634	SCZ	MAGMA
ENSG00000163635	SCZ	MAGMA
ENSG00000163636	SCZ	MAGMA
ENSG00000163637	SCZ	MAGMA
ENSG00000114861	SCZ	MAGMA
ENSG00000114439	SCZ	MAGMA
ENSG00000073711	SCZ	MAGMA
ENSG00000114054	SCZ	MAGMA
ENSG00000118007	SCZ	MAGMA
ENSG00000114416	SCZ	MAGMA
ENSG00000205981	SCZ	MAGMA
ENSG00000185619	SCZ	MAGMA
ENSG00000169851	SCZ	MAGMA
ENSG00000180613	SCZ	MAGMA
ENSG00000153064	SCZ	MAGMA
ENSG00000164114	SCZ	MAGMA
ENSG00000196104	SCZ	MAGMA
ENSG00000109572	SCZ	MAGMA
ENSG00000150625	SCZ	MAGMA
ENSG00000112996	SCZ	MAGMA
ENSG00000164588	SCZ	MAGMA
ENSG00000170571	SCZ	MAGMA
ENSG00000113448	SCZ	MAGMA
ENSG00000130449	SCZ	MAGMA
ENSG00000164199	SCZ	MAGMA
ENSG00000173930	SCZ	MAGMA
ENSG00000205359	SCZ	MAGMA
ENSG00000184349	SCZ	MAGMA
ENSG00000132563	SCZ	MAGMA
ENSG00000120738	SCZ	MAGMA
ENSG00000120705	SCZ	MAGMA
ENSG00000113013	SCZ	MAGMA
ENSG00000171604	SCZ	MAGMA
ENSG00000113119	SCZ	MAGMA
ENSG00000113141	SCZ	MAGMA
ENSG00000120314	SCZ	MAGMA
ENSG00000170445	SCZ	MAGMA
ENSG00000112855	SCZ	MAGMA
ENSG00000146007	SCZ	MAGMA
ENSG00000204970	SCZ	MAGMA
ENSG00000204969	SCZ	MAGMA
ENSG00000255408	SCZ	MAGMA
ENSG00000204967	SCZ	MAGMA
ENSG00000204965	SCZ	MAGMA
ENSG00000081842	SCZ	MAGMA
ENSG00000204963	SCZ	MAGMA
ENSG00000204962	SCZ	MAGMA
ENSG00000204961	SCZ	MAGMA
ENSG00000250120	SCZ	MAGMA
ENSG00000249158	SCZ	MAGMA
ENSG00000251664	SCZ	MAGMA
ENSG00000239389	SCZ	MAGMA
ENSG00000248383	SCZ	MAGMA
ENSG00000164574	SCZ	MAGMA
ENSG00000170624	SCZ	MAGMA
ENSG00000079691	SCZ	MAGMA
ENSG00000146039	SCZ	MAGMA
ENSG00000124568	SCZ	MAGMA
ENSG00000124564	SCZ	MAGMA
ENSG00000112337	SCZ	MAGMA
ENSG00000112343	SCZ	MAGMA
ENSG00000124610	SCZ	MAGMA
ENSG00000278637	SCZ	MAGMA
ENSG00000276410	SCZ	MAGMA
ENSG00000287080	SCZ	MAGMA
ENSG00000010704	SCZ	MAGMA
ENSG00000197061	SCZ	MAGMA
ENSG00000180596	SCZ	MAGMA
ENSG00000180573	SCZ	MAGMA
ENSG00000168298	SCZ	MAGMA
ENSG00000158373	SCZ	MAGMA
ENSG00000277157	SCZ	MAGMA
ENSG00000197409	SCZ	MAGMA
ENSG00000196866	SCZ	MAGMA
ENSG00000277224	SCZ	MAGMA
ENSG00000273983	SCZ	MAGMA
ENSG00000278588	SCZ	MAGMA
ENSG00000158406	SCZ	MAGMA
ENSG00000186470	SCZ	MAGMA
ENSG00000124508	SCZ	MAGMA
ENSG00000026950	SCZ	MAGMA
ENSG00000111801	SCZ	MAGMA
ENSG00000112763	SCZ	MAGMA
ENSG00000124557	SCZ	MAGMA
ENSG00000182952	SCZ	MAGMA
ENSG00000146109	SCZ	MAGMA
ENSG00000181315	SCZ	MAGMA
ENSG00000274997	SCZ	MAGMA
ENSG00000112812	SCZ	MAGMA
ENSG00000158553	SCZ	MAGMA
ENSG00000124613	SCZ	MAGMA
ENSG00000096654	SCZ	MAGMA
ENSG00000185130	SCZ	MAGMA
ENSG00000196747	SCZ	MAGMA
ENSG00000276368	SCZ	MAGMA
ENSG00000273703	SCZ	MAGMA
ENSG00000197238	SCZ	MAGMA
ENSG00000273542	SCZ	MAGMA
ENSG00000233822	SCZ	MAGMA
ENSG00000275221	SCZ	MAGMA
ENSG00000276903	SCZ	MAGMA
ENSG00000184357	SCZ	MAGMA
ENSG00000275379	SCZ	MAGMA
ENSG00000275126	SCZ	MAGMA
ENSG00000197153	SCZ	MAGMA
ENSG00000274641	SCZ	MAGMA
ENSG00000168131	SCZ	MAGMA
ENSG00000197279	SCZ	MAGMA
ENSG00000196812	SCZ	MAGMA
ENSG00000198315	SCZ	MAGMA
ENSG00000137185	SCZ	MAGMA
ENSG00000187626	SCZ	MAGMA
ENSG00000189134	SCZ	MAGMA
ENSG00000197062	SCZ	MAGMA
ENSG00000137338	SCZ	MAGMA
ENSG00000235109	SCZ	MAGMA
ENSG00000189298	SCZ	MAGMA
ENSG00000158691	SCZ	MAGMA
ENSG00000187987	SCZ	MAGMA
ENSG00000232040	SCZ	MAGMA
ENSG00000204713	SCZ	MAGMA
ENSG00000204704	SCZ	MAGMA
ENSG00000204700	SCZ	MAGMA
ENSG00000204695	SCZ	MAGMA
ENSG00000112462	SCZ	MAGMA
ENSG00000280236	SCZ	MAGMA
ENSG00000204688	SCZ	MAGMA
ENSG00000213886	SCZ	MAGMA
ENSG00000204644	SCZ	MAGMA
ENSG00000204642	SCZ	MAGMA
ENSG00000206503	SCZ	MAGMA
ENSG00000204616	SCZ	MAGMA
ENSG00000234127	SCZ	MAGMA
ENSG00000204599	SCZ	MAGMA
ENSG00000241370	SCZ	MAGMA
ENSG00000204590	SCZ	MAGMA
ENSG00000137343	SCZ	MAGMA
ENSG00000204564	SCZ	MAGMA
ENSG00000146112	SCZ	MAGMA
ENSG00000196230	SCZ	MAGMA
ENSG00000137331	SCZ	MAGMA
ENSG00000204580	SCZ	MAGMA
ENSG00000213780	SCZ	MAGMA
ENSG00000196260	SCZ	MAGMA
ENSG00000168631	SCZ	MAGMA
ENSG00000261272	SCZ	MAGMA
ENSG00000204542	SCZ	MAGMA
ENSG00000204540	SCZ	MAGMA
ENSG00000204539	SCZ	MAGMA
ENSG00000204538	SCZ	MAGMA
ENSG00000204536	SCZ	MAGMA
ENSG00000137310	SCZ	MAGMA
ENSG00000204525	SCZ	MAGMA
ENSG00000234745	SCZ	MAGMA
ENSG00000204516	SCZ	MAGMA
ENSG00000198563	SCZ	MAGMA
ENSG00000213760	SCZ	MAGMA
ENSG00000204475	SCZ	MAGMA
ENSG00000204472	SCZ	MAGMA
ENSG00000204469	SCZ	MAGMA
ENSG00000204463	SCZ	MAGMA
ENSG00000204444	SCZ	MAGMA
ENSG00000204439	SCZ	MAGMA
ENSG00000204438	SCZ	MAGMA
ENSG00000204435	SCZ	MAGMA
ENSG00000240053	SCZ	MAGMA
ENSG00000204427	SCZ	MAGMA
ENSG00000204424	SCZ	MAGMA
ENSG00000204421	SCZ	MAGMA
ENSG00000204420	SCZ	MAGMA
ENSG00000213722	SCZ	MAGMA
ENSG00000213719	SCZ	MAGMA
ENSG00000204410	SCZ	MAGMA
ENSG00000204396	SCZ	MAGMA
ENSG00000204394	SCZ	MAGMA
ENSG00000204392	SCZ	MAGMA
ENSG00000204390	SCZ	MAGMA
ENSG00000204389	SCZ	MAGMA
ENSG00000204388	SCZ	MAGMA
ENSG00000204387	SCZ	MAGMA
ENSG00000204386	SCZ	MAGMA
ENSG00000204385	SCZ	MAGMA
ENSG00000204371	SCZ	MAGMA
ENSG00000166278	SCZ	MAGMA
ENSG00000204366	SCZ	MAGMA
ENSG00000243649	SCZ	MAGMA
ENSG00000204356	SCZ	MAGMA
ENSG00000204351	SCZ	MAGMA
ENSG00000204348	SCZ	MAGMA
ENSG00000204344	SCZ	MAGMA
ENSG00000168477	SCZ	MAGMA
ENSG00000213676	SCZ	MAGMA
ENSG00000204315	SCZ	MAGMA
ENSG00000204314	SCZ	MAGMA
ENSG00000221988	SCZ	MAGMA
ENSG00000241404	SCZ	MAGMA
ENSG00000204310	SCZ	MAGMA
ENSG00000204308	SCZ	MAGMA
ENSG00000204305	SCZ	MAGMA
ENSG00000204304	SCZ	MAGMA
ENSG00000213654	SCZ	MAGMA
ENSG00000204301	SCZ	MAGMA
ENSG00000204296	SCZ	MAGMA
ENSG00000204287	SCZ	MAGMA
ENSG00000196126	SCZ	MAGMA
ENSG00000196735	SCZ	MAGMA
ENSG00000179344	SCZ	MAGMA
ENSG00000204256	SCZ	MAGMA
ENSG00000231925	SCZ	MAGMA
ENSG00000236104	SCZ	MAGMA
ENSG00000237649	SCZ	MAGMA
ENSG00000112511	SCZ	MAGMA
ENSG00000197283	SCZ	MAGMA
ENSG00000213588	SCZ	MAGMA
ENSG00000030110	SCZ	MAGMA
ENSG00000096433	SCZ	MAGMA
ENSG00000161896	SCZ	MAGMA
ENSG00000112658	SCZ	MAGMA
ENSG00000112659	SCZ	MAGMA
ENSG00000188107	SCZ	MAGMA
ENSG00000135298	SCZ	MAGMA
ENSG00000013375	SCZ	MAGMA
ENSG00000065609	SCZ	MAGMA
ENSG00000112394	SCZ	MAGMA
ENSG00000002822	SCZ	MAGMA
ENSG00000122687	SCZ	MAGMA
ENSG00000106268	SCZ	MAGMA
ENSG00000106266	SCZ	MAGMA
ENSG00000146555	SCZ	MAGMA
ENSG00000105928	SCZ	MAGMA
ENSG00000183166	SCZ	MAGMA
ENSG00000186472	SCZ	MAGMA
ENSG00000198822	SCZ	MAGMA
ENSG00000085563	SCZ	MAGMA
ENSG00000135250	SCZ	MAGMA
ENSG00000184903	SCZ	MAGMA
ENSG00000128594	SCZ	MAGMA
ENSG00000157680	SCZ	MAGMA
ENSG00000122778	SCZ	MAGMA
ENSG00000183117	SCZ	MAGMA
ENSG00000175806	SCZ	MAGMA
ENSG00000104219	SCZ	MAGMA
ENSG00000120885	SCZ	MAGMA
ENSG00000085788	SCZ	MAGMA
ENSG00000147535	SCZ	MAGMA
ENSG00000147548	SCZ	MAGMA
ENSG00000165046	SCZ	MAGMA
ENSG00000077782	SCZ	MAGMA
ENSG00000178538	SCZ	MAGMA
ENSG00000156103	SCZ	MAGMA
ENSG00000153310	SCZ	MAGMA
ENSG00000171045	SCZ	MAGMA
ENSG00000176956	SCZ	MAGMA
ENSG00000185189	SCZ	MAGMA
ENSG00000137075	SCZ	MAGMA
ENSG00000147905	SCZ	MAGMA
ENSG00000188938	SCZ	MAGMA
ENSG00000048828	SCZ	MAGMA
ENSG00000165995	SCZ	MAGMA
ENSG00000241058	SCZ	MAGMA
ENSG00000165997	SCZ	MAGMA
ENSG00000151150	SCZ	MAGMA
ENSG00000138311	SCZ	MAGMA
ENSG00000148795	SCZ	MAGMA
ENSG00000166275	SCZ	MAGMA
ENSG00000214435	SCZ	MAGMA
ENSG00000148842	SCZ	MAGMA
ENSG00000076685	SCZ	MAGMA
ENSG00000156395	SCZ	MAGMA
ENSG00000006071	SCZ	MAGMA
ENSG00000157613	SCZ	MAGMA
ENSG00000149091	SCZ	MAGMA
ENSG00000110492	SCZ	MAGMA
ENSG00000180720	SCZ	MAGMA
ENSG00000110497	SCZ	MAGMA
ENSG00000180423	SCZ	MAGMA
ENSG00000175224	SCZ	MAGMA
ENSG00000175220	SCZ	MAGMA
ENSG00000175213	SCZ	MAGMA
ENSG00000180210	SCZ	MAGMA
ENSG00000175216	SCZ	MAGMA
ENSG00000134569	SCZ	MAGMA
ENSG00000149182	SCZ	MAGMA
ENSG00000156599	SCZ	MAGMA
ENSG00000213593	SCZ	MAGMA
ENSG00000211450	SCZ	MAGMA
ENSG00000233436	SCZ	MAGMA
ENSG00000198561	SCZ	MAGMA
ENSG00000133315	SCZ	MAGMA
ENSG00000110046	SCZ	MAGMA
ENSG00000068971	SCZ	MAGMA
ENSG00000197136	SCZ	MAGMA
ENSG00000254470	SCZ	MAGMA
ENSG00000149292	SCZ	MAGMA
ENSG00000149295	SCZ	MAGMA
ENSG00000154146	SCZ	MAGMA
ENSG00000019102	SCZ	MAGMA
ENSG00000149564	SCZ	MAGMA
ENSG00000120458	SCZ	MAGMA
ENSG00000120451	SCZ	MAGMA
ENSG00000183715	SCZ	MAGMA
ENSG00000080854	SCZ	MAGMA
ENSG00000151067	SCZ	MAGMA
ENSG00000134532	SCZ	MAGMA
ENSG00000197111	SCZ	MAGMA
ENSG00000139625	SCZ	MAGMA
ENSG00000166886	SCZ	MAGMA
ENSG00000182199	SCZ	MAGMA
ENSG00000121749	SCZ	MAGMA
ENSG00000185046	SCZ	MAGMA
ENSG00000111199	SCZ	MAGMA
ENSG00000174456	SCZ	MAGMA
ENSG00000122970	SCZ	MAGMA
ENSG00000174437	SCZ	MAGMA
ENSG00000196510	SCZ	MAGMA
ENSG00000111229	SCZ	MAGMA
ENSG00000111231	SCZ	MAGMA
ENSG00000204856	SCZ	MAGMA
ENSG00000111237	SCZ	MAGMA
ENSG00000151164	SCZ	MAGMA
ENSG00000196850	SCZ	MAGMA
ENSG00000204852	SCZ	MAGMA
ENSG00000122986	SCZ	MAGMA
ENSG00000186298	SCZ	MAGMA
ENSG00000111325	SCZ	MAGMA
ENSG00000182196	SCZ	MAGMA
ENSG00000090975	SCZ	MAGMA
ENSG00000051825	SCZ	MAGMA
ENSG00000130921	SCZ	MAGMA
ENSG00000111328	SCZ	MAGMA
ENSG00000183955	SCZ	MAGMA
ENSG00000150977	SCZ	MAGMA
ENSG00000119242	SCZ	MAGMA
ENSG00000179195	SCZ	MAGMA
ENSG00000133107	SCZ	MAGMA
ENSG00000120658	SCZ	MAGMA
ENSG00000179630	SCZ	MAGMA
ENSG00000184226	SCZ	MAGMA
ENSG00000139746	SCZ	MAGMA
ENSG00000102471	SCZ	MAGMA
ENSG00000179399	SCZ	MAGMA
ENSG00000184304	SCZ	MAGMA
ENSG00000151322	SCZ	MAGMA
ENSG00000100505	SCZ	MAGMA
ENSG00000139970	SCZ	MAGMA
ENSG00000127152	SCZ	MAGMA
ENSG00000166170	SCZ	MAGMA
ENSG00000256053	SCZ	MAGMA
ENSG00000126214	SCZ	MAGMA
ENSG00000126215	SCZ	MAGMA
ENSG00000100711	SCZ	MAGMA
ENSG00000088808	SCZ	MAGMA
ENSG00000176454	SCZ	MAGMA
ENSG00000230778	SCZ	MAGMA
ENSG00000137841	SCZ	MAGMA
ENSG00000104055	SCZ	MAGMA
ENSG00000159495	SCZ	MAGMA
ENSG00000168803	SCZ	MAGMA
ENSG00000140265	SCZ	MAGMA
ENSG00000137822	SCZ	MAGMA
ENSG00000067369	SCZ	MAGMA
ENSG00000166963	SCZ	MAGMA
ENSG00000168781	SCZ	MAGMA
ENSG00000242866	SCZ	MAGMA
ENSG00000166762	SCZ	MAGMA
ENSG00000167004	SCZ	MAGMA
ENSG00000128886	SCZ	MAGMA
ENSG00000140264	SCZ	MAGMA
ENSG00000184716	SCZ	MAGMA
ENSG00000140259	SCZ	MAGMA
ENSG00000136381	SCZ	MAGMA
ENSG00000188266	SCZ	MAGMA
ENSG00000169684	SCZ	MAGMA
ENSG00000080644	SCZ	MAGMA
ENSG00000117971	SCZ	MAGMA
ENSG00000214575	SCZ	MAGMA
ENSG00000103723	SCZ	MAGMA
ENSG00000176371	SCZ	MAGMA
ENSG00000177082	SCZ	MAGMA
ENSG00000197696	SCZ	MAGMA
ENSG00000140612	SCZ	MAGMA
ENSG00000166716	SCZ	MAGMA
ENSG00000136383	SCZ	MAGMA
ENSG00000140564	SCZ	MAGMA
ENSG00000182511	SCZ	MAGMA
ENSG00000103423	SCZ	MAGMA
ENSG00000078328	SCZ	MAGMA
ENSG00000183454	SCZ	MAGMA
ENSG00000174939	SCZ	MAGMA
ENSG00000174943	SCZ	MAGMA
ENSG00000149932	SCZ	MAGMA
ENSG00000149930	SCZ	MAGMA
ENSG00000169592	SCZ	MAGMA
ENSG00000149927	SCZ	MAGMA
ENSG00000167194	SCZ	MAGMA
ENSG00000149926	SCZ	MAGMA
ENSG00000149925	SCZ	MAGMA
ENSG00000149923	SCZ	MAGMA
ENSG00000149922	SCZ	MAGMA
ENSG00000090238	SCZ	MAGMA
ENSG00000102886	SCZ	MAGMA
ENSG00000102882	SCZ	MAGMA
ENSG00000103037	SCZ	MAGMA
ENSG00000125107	SCZ	MAGMA
ENSG00000178773	SCZ	MAGMA
ENSG00000015413	SCZ	MAGMA
ENSG00000167523	SCZ	MAGMA
ENSG00000158792	SCZ	MAGMA
ENSG00000158805	SCZ	MAGMA
ENSG00000187741	SCZ	MAGMA
ENSG00000070366	SCZ	MAGMA
ENSG00000006740	SCZ	MAGMA
ENSG00000166484	SCZ	MAGMA
ENSG00000120088	SCZ	MAGMA
ENSG00000185294	SCZ	MAGMA
ENSG00000186868	SCZ	MAGMA
ENSG00000120071	SCZ	MAGMA
ENSG00000176681	SCZ	MAGMA
ENSG00000185829	SCZ	MAGMA
ENSG00000073969	SCZ	MAGMA
ENSG00000108379	SCZ	MAGMA
ENSG00000187323	SCZ	MAGMA
ENSG00000196628	SCZ	MAGMA
ENSG00000215421	SCZ	MAGMA
ENSG00000178342	SCZ	MAGMA
ENSG00000122490	SCZ	MAGMA
ENSG00000187664	SCZ	MAGMA
ENSG00000213996	SCZ	MAGMA
ENSG00000105705	SCZ	MAGMA
ENSG00000129933	SCZ	MAGMA
ENSG00000167491	SCZ	MAGMA
ENSG00000186010	SCZ	MAGMA
ENSG00000250067	SCZ	MAGMA
ENSG00000160161	SCZ	MAGMA
ENSG00000105717	SCZ	MAGMA
ENSG00000089639	SCZ	MAGMA
ENSG00000198597	SCZ	MAGMA
ENSG00000142546	SCZ	MAGMA
ENSG00000126460	SCZ	MAGMA
ENSG00000126464	SCZ	MAGMA
ENSG00000126458	SCZ	MAGMA
ENSG00000126461	SCZ	MAGMA
ENSG00000126456	SCZ	MAGMA
ENSG00000126453	SCZ	MAGMA
ENSG00000126457	SCZ	MAGMA
ENSG00000101442	SCZ	MAGMA
ENSG00000101445	SCZ	MAGMA
ENSG00000124212	SCZ	MAGMA
ENSG00000100346	SCZ	MAGMA
ENSG00000100401	SCZ	MAGMA
ENSG00000198911	SCZ	MAGMA
ENSG00000100162	SCZ	MAGMA
ENSG00000100167	SCZ	MAGMA
ENSG00000183066	SCZ	MAGMA
ENSG00000198951	SCZ	MAGMA
ENSG00000177096	SCZ	MAGMA
ENSG00000183172	SCZ	MAGMA
ENSG00000184983	SCZ	MAGMA
ENSG00000100197	SCZ	MAGMA
ENSG00000100207	SCZ	MAGMA
ENSG00000100426	SCZ	MAGMA
ENSG00000182858	SCZ	MAGMA
ENSG00000184164	SCZ	MAGMA
ENSG00000096654	SCZ	Pops
ENSG00000106263	SCZ	Pops
ENSG00000059915	SCZ	Pops
ENSG00000185518	SCZ	Pops
ENSG00000139697	SCZ	Pops
ENSG00000109320	SCZ	Pops
ENSG00000166159	SCZ	Pops
ENSG00000010322	SCZ	Pops
ENSG00000115392	SCZ	Pops
ENSG00000188641	SCZ	Pops
ENSG00000105894	SCZ	Pops
ENSG00000181790	SCZ	Pops
ENSG00000149179	SCZ	Pops
ENSG00000197555	SCZ	Pops
ENSG00000164182	SCZ	Pops
ENSG00000163728	SCZ	Pops
ENSG00000148482	SCZ	Pops
ENSG00000182600	SCZ	Pops
ENSG00000149294	SCZ	Pops
ENSG00000198822	SCZ	Pops
ENSG00000101445	SCZ	Pops
ENSG00000058335	SCZ	Pops
ENSG00000174456	SCZ	Pops
ENSG00000198198	SCZ	Pops
ENSG00000178074	SCZ	Pops
ENSG00000141759	SCZ	Pops
ENSG00000149927	SCZ	Pops
ENSG00000064607	SCZ	Pops
ENSG00000150625	SCZ	Pops
ENSG00000119042	SCZ	Pops
ENSG00000133019	SCZ	Pops
ENSG00000135454	SCZ	Pops
ENSG00000166716	SCZ	Pops
ENSG00000166165	SCZ	Pops
ENSG00000100354	SCZ	Pops
ENSG00000173114	SCZ	Pops
ENSG00000118007	SCZ	Pops
ENSG00000164588	SCZ	Pops
ENSG00000169169	SCZ	Pops
ENSG00000170396	SCZ	Pops
ENSG00000151502	SCZ	Pops
ENSG00000121964	SCZ	Pops
ENSG00000183715	SCZ	Pops
ENSG00000152092	SCZ	Pops
ENSG00000067082	SCZ	Pops
ENSG00000132911	SCZ	Pops
ENSG00000092964	SCZ	Pops
ENSG00000129003	SCZ	Pops
ENSG00000139746	SCZ	Pops
ENSG00000187416	SCZ	Pops
ENSG00000167074	SCZ	Pops
ENSG00000196628	SCZ	Pops
ENSG00000151322	SCZ	Pops
ENSG00000162944	SCZ	Pops
ENSG00000237515	SCZ	Pops
ENSG00000151502	SCZ	Pops
ENSG00000184903	SCZ	Pops
ENSG00000154146	SCZ	Pops
ENSG00000179456	SCZ	Pops
ENSG00000196628	SCZ	Pops
ENSG00000115816	SCZ	Pops
ENSG00000015592	SCZ	Pops
ENSG00000067606	SCZ	Pops
ENSG00000176399	SCZ	Pops
ENSG00000124702	SCZ	Pops
ENSG00000072134	SCZ	Pops
ENSG00000151502	SCZ	Pops
ENSG00000172115	SCZ	Pops
ENSG00000166257	SCZ	Pops
ENSG00000144619	SCZ	Pops
ENSG00000109572	SCZ	Pops
ENSG00000183454	SCZ	Pops
ENSG00000166963	SCZ	Pops
ENSG00000183117	SCZ	Pops
ENSG00000156103	SCZ	Pops
ENSG00000132563	SCZ	Pops
ENSG00000140323	SCZ	Pops
ENSG00000180828	SCZ	Pops
ENSG00000178567	SCZ	Pops
ENSG00000179630	SCZ	Pops
ENSG00000128585	SCZ	Pops
ENSG00000073969	SCZ	Pops
ENSG00000187398	SCZ	Pops
ENSG00000087502	SCZ	Pops
ENSG00000141258	SCZ	Pops
ENSG00000169519	SCZ	Pops
ENSG00000065609	SCZ	Pops
ENSG00000131374	SCZ	Pops
ENSG00000140521	SCZ	Pops
ENSG00000198961	SCZ	Pops
ENSG00000153944	SCZ	Pops
ENSG00000152127	SCZ	Pops
ENSG00000168993	SCZ	Pops
ENSG00000158480	SCZ	Pops
ENSG00000162426	SCZ	Pops
ENSG00000036530	SCZ	Pops
ENSG00000036257	SCZ	Pops
ENSG00000112333	SCZ	Pops
ENSG00000159164	SCZ	Pops
ENSG00000085788	SCZ	Pops
ENSG00000120798	SCZ	Pops
ENSG00000167522	SCZ	Pops
ENSG00000166793	SCZ	Pops
ENSG00000110987	SCZ	Pops
ENSG00000108953	SCZ	Pops
ENSG00000133110	SCZ	Pops
ENSG00000178538	SCZ	Pops
ENSG00000131409	SCZ	Pops
ENSG00000020129	SCZ	Pops
ENSG00000116675	SCZ	Pops
ENSG00000184304	SCZ	Pops
ENSG00000151883	SCZ	Pops
ENSG00000172260	SCZ	Pops
ENSG00000108592	SCZ	Pops
ENSG00000170445	SCZ	Pops
ENSG00000114439	SCZ	Pops
ENSG00000196361	SCZ	Pops
ENSG00000109466	SCZ	Pops
ENSG00000198914	SCZ	Pops
ENSG00000152932	SCZ	Pops
ENSG00000155511	SCZ	Pops
ENSG00000156395	SCZ	Pops
ENSG00000135870	SCZ	Pops
ENSG00000183166	SCZ	Pops
ENSG00000105866	SCZ	Pops
ENSG00000180628	SCZ	Pops
ENSG00000105784	SCZ	Pops
ENSG00000180530	SCZ	Pops
ENSG00000157782	SCZ	Pops
ENSG00000067836	SCZ	Pops
ENSG00000176165	SCZ	Pops
ENSG00000163291	SCZ	Pops
ENSG00000117569	SCZ	Pops
ENSG00000145743	SCZ	Pops
ENSG00000118482	SCZ	Pops
ENSG00000103723	SCZ	Pops
ENSG00000136928	SCZ	Pops
ENSG00000079841	SCZ	Pops
ENSG00000078403	SCZ	Pops
ENSG00000187391	SCZ	Pops
ENSG00000139624	SCZ	Pops
ENSG00000078295	SCZ	Pops
ENSG00000152256	SCZ	Pops
ENSG00000146414	SCZ	Pops
ENSG00000110931	SCZ	Pops
ENSG00000172803	SCZ	Pops
ENSG00000136895	SCZ	Pops
ENSG00000187323	SCZ	Pops
ENSG00000164100	SCZ	Pops
ENSG00000182667	SCZ	Pops
ENSG00000118946	SCZ	Pops
ENSG00000142875	SCZ	Pops
ENSG00000072736	SCZ	Pops
ENSG00000145335	SCZ	Pops
ENSG00000075856	SCZ	Pops
ENSG00000131558	SCZ	Pops
ENSG00000139116	SCZ	Pops
ENSG00000015479	SCZ	Pops
ENSG00000163630	SCZ	Pops
ENSG00000109606	SCZ	Pops
ENSG00000115159	SCZ	Pops
ENSG00000164929	SCZ	Pops
ENSG00000118200	SCZ	Pops
ENSG00000105254	SCZ	Pops
ENSG00000179632	SCZ	Pops
ENSG00000144040	SCZ	Pops
ENSG00000176454	SCZ	Pops
ENSG00000137776	SCZ	Pops
ENSG00000137075	SCZ	Pops
ENSG00000175893	SCZ	Pops
ENSG00000196361	SCZ	Pops
ENSG00000198046	SCZ	Pops
ENSG00000138430	SCZ	Pops
ENSG00000253719	SCZ	Pops
ENSG00000162599	SCZ	Pops
ENSG00000119866	SCZ	Pops
ENSG00000116852	SCZ	Pops
ENSG00000120686	SCZ	Pops
ENSG00000156011	SCZ	Pops
ENSG00000021645	SCZ	Pops
ENSG00000173451	SCZ	Pops
ENSG00000154654	SCZ	Pops
ENSG00000164199	SCZ	Pops
ENSG00000122584	SCZ	Pops
ENSG00000170624	SCZ	Pops
ENSG00000144290	SCZ	Pops
ENSG00000102452	SCZ	Pops
ENSG00000144199	SCZ	Pops
ENSG00000143614	SCZ	Pops
ENSG00000108278	SCZ	Pops
ENSG00000119866	SCZ	Pops
ENSG00000129696	SCZ	Pops
ENSG00000008735	SCZ	Pops
ENSG00000113369	SCZ	Pops
ENSG00000010818	SCZ	Pops
ENSG00000197724	SCZ	Pops
ENSG00000119760	SCZ	Pops
ENSG00000133103	SCZ	Pops
ENSG00000153820	SCZ	Pops
ENSG00000133243	SCZ	Pops
ENSG00000143772	SCZ	Pops
ENSG00000005436	SCZ	Pops
ENSG00000070961	SCZ	Pops
ENSG00000111696	SCZ	Pops
ENSG00000122778	SCZ	Pops
ENSG00000163013	SCZ	Pops
ENSG00000253719	SCZ	Pops
ENSG00000135298	SCZ	Pops
ENSG00000109819	SCZ	Pops
ENSG00000135698	SCZ	Pops
ENSG00000159023	SCZ	Pops
ENSG00000152078	SCZ	Pops
ENSG00000231824	SCZ	Pops
ENSG00000153707	SCZ	Pops
ENSG00000118922	SCZ	Pops
ENSG00000198963	SCZ	Pops
ENSG00000163728	SCZ	Pops
ENSG00000198668	SCZ	Pops
ENSG00000154146	SCZ	Pops
ENSG00000145147	SCZ	Pops
ENSG00000236279	SCZ	Pops
ENSG00000107679	SCZ	Pops
ENSG00000078328	SCZ	Pops
ENSG00000152818	SCZ	Pops
ENSG00000187416	SCZ	Pops
ENSG00000185046	SCZ	Pops
ENSG00000167778	SCZ	Pops
ENSG00000141668	SCZ	Pops
ENSG00000010810	SCZ	Pops
ENSG00000197694	SCZ	Pops
ENSG00000177565	SCZ	Pops
ENSG00000174145	SCZ	Pops
ENSG00000205269	SCZ	Pops
ENSG00000172461	SCZ	Pops
ENSG00000148498	SCZ	Pops
ENSG00000085382	SCZ	Pops
ENSG00000173273	SCZ	Pops
ENSG00000179603	SCZ	Pops
ENSG00000149294	SCZ	Pops
ENSG00000103034	SCZ	Pops
ENSG00000134313	SCZ	Pops
ENSG00000106009	SCZ	Pops
ENSG00000144642	SCZ	Pops
ENSG00000083290	SCZ	Pops
ENSG00000118482	SCZ	Pops
ENSG00000168772	SCZ	Pops
ENSG00000137752	SCZ	Pops
ENSG00000198945	SCZ	Pops
ENSG00000138311	SCZ	Pops
ENSG00000171735	SCZ	Pops
ENSG00000111674	SCZ	Pops
ENSG00000130723	SCZ	Pops
ENSG00000170185	SCZ	Pops
ENSG00000130226	SCZ	Pops
ENSG00000148943	SCZ	Pops
ENSG00000196781	SCZ	Pops
ENSG00000162989	SCZ	Pops
ENSG00000131778	SCZ	Pops
ENSG00000197555	SCZ	Pops
ENSG00000130540	SCZ	Pops
ENSG00000108509	SCZ	Pops
ENSG00000011376	SCZ	Pops
ENSG00000164114	SCZ	Pops
ENSG00000183166	SCZ	Pops
ENSG00000171246	SCZ	Pops
ENSG00000133639	SCZ	Pops
ENSG00000186479	SCZ	Pops
ENSG00000150281	EPI	nearest_gene
ENSG00000120049	EPI	nearest_gene
ENSG00000135503	EPI	nearest_gene
ENSG00000028116	EPI	nearest_gene
ENSG00000144285	EPI	nearest_gene
ENSG00000028116	EPI	nearest_gene
ENSG00000028116	EPI	nearest_gene
ENSG00000172673	EPI	nearest_gene
ENSG00000169851	EPI	nearest_gene
ENSG00000154654	EPI	nearest_gene
ENSG00000141293	EPI	nearest_gene
ENSG00000151834	EPI	nearest_gene
ENSG00000179094	EPI	nearest_gene
ENSG00000165118	EPI	nearest_gene
ENSG00000152377	EPI	nearest_gene
ENSG00000164841	EPI	nearest_gene
ENSG00000122641	EPI	nearest_gene
ENSG00000198408	EPI	nearest_gene
ENSG00000152503	EPI	nearest_gene
ENSG00000219438	EPI	nearest_gene
ENSG00000135046	EPI	nearest_gene
ENSG00000144285	EPI	nearest_gene
ENSG00000232258	EPI	nearest_gene
ENSG00000198914	EPI	nearest_gene
ENSG00000138386	EPI	nearest_gene
ENSG00000183640	EPI	nearest_gene
ENSG00000114353	EPI	nearest_gene
ENSG00000172081	EPI	nearest_gene
ENSG00000116996	EPI	nearest_gene
ENSG00000144681	EPI	nearest_gene
ENSG00000179111	EPI	TWAS
ENSG00000028116	EPI	TWAS
ENSG00000138175	EPI	TWAS
ENSG00000028116	EPI	MAGMA
ENSG00000144285	EPI	MAGMA
ENSG00000165118	EPI	MAGMA
ENSG00000165119	EPI	MAGMA
ENSG00000178966	EPI	MAGMA
ENSG00000120049	EPI	MAGMA
ENSG00000089280	EPI	Pops
ENSG00000198408	EPI	Pops
ENSG00000050438	EPI	Pops
ENSG00000028116	EPI	Pops
ENSG00000169432	EPI	Pops
ENSG00000028116	EPI	Pops
ENSG00000028116	EPI	Pops
ENSG00000152894	EPI	Pops
ENSG00000169851	EPI	Pops
ENSG00000141293	EPI	Pops
ENSG00000170516	EPI	Pops
ENSG00000178921	EPI	Pops
ENSG00000165119	EPI	Pops
ENSG00000177733	EPI	Pops
ENSG00000120526	EPI	Pops
ENSG00000122641	EPI	Pops
ENSG00000198408	EPI	Pops
ENSG00000164219	EPI	Pops
ENSG00000219438	EPI	Pops
ENSG00000169432	EPI	Pops
ENSG00000078328	EPI	Pops
ENSG00000151690	EPI	Pops
ENSG00000156299	EPI	Pops
ENSG00000003756	EPI	Pops
ENSG00000130332	EPI	Pops
ENSG00000270188	EPI	Pops
ENSG00000172995	EPI	Pops
ENSG00000277639	PD	nearest_gene
ENSG00000043093	PD	nearest_gene
ENSG00000107862	PD	nearest_gene
ENSG00000107295	PD	nearest_gene
ENSG00000116991	PD	nearest_gene
ENSG00000130787	PD	nearest_gene
ENSG00000099381	PD	nearest_gene
ENSG00000131979	PD	nearest_gene
ENSG00000196735	PD	nearest_gene
ENSG00000163344	PD	nearest_gene
ENSG00000117280	PD	nearest_gene
ENSG00000117533	PD	nearest_gene
ENSG00000112787	PD	nearest_gene
ENSG00000108379	PD	nearest_gene
ENSG00000071054	PD	nearest_gene
ENSG00000169313	PD	nearest_gene
ENSG00000120088	PD	nearest_gene
ENSG00000198825	PD	nearest_gene
ENSG00000113621	PD	nearest_gene
ENSG00000139865	PD	nearest_gene
ENSG00000137500	PD	nearest_gene
ENSG00000152214	PD	nearest_gene
ENSG00000213672	PD	nearest_gene
ENSG00000079841	PD	nearest_gene
ENSG00000170175	PD	nearest_gene
ENSG00000164733	PD	nearest_gene
ENSG00000131470	PD	nearest_gene
ENSG00000145349	PD	nearest_gene
ENSG00000107295	PD	nearest_gene
ENSG00000196542	PD	nearest_gene
ENSG00000198648	PD	nearest_gene
ENSG00000164181	PD	nearest_gene
ENSG00000141431	PD	nearest_gene
ENSG00000136235	PD	nearest_gene
ENSG00000115041	PD	nearest_gene
ENSG00000147697	PD	nearest_gene
ENSG00000157540	PD	nearest_gene
ENSG00000129003	PD	nearest_gene
ENSG00000108312	PD	nearest_gene
ENSG00000147439	PD	nearest_gene
ENSG00000145723	PD	nearest_gene
ENSG00000177455	PD	nearest_gene
ENSG00000103460	PD	nearest_gene
ENSG00000178177	PD	nearest_gene
ENSG00000127419	PD	nearest_gene
ENSG00000205592	PD	nearest_gene
ENSG00000145335	PD	nearest_gene
ENSG00000163463	PD	nearest_gene
ENSG00000198208	PD	nearest_gene
ENSG00000080854	PD	nearest_gene
ENSG00000138760	PD	nearest_gene
ENSG00000185130	PD	nearest_gene
ENSG00000143772	PD	nearest_gene
ENSG00000109743	PD	nearest_gene
ENSG00000139793	PD	nearest_gene
ENSG00000145335	PD	nearest_gene
ENSG00000005206	PD	nearest_gene
ENSG00000114030	PD	nearest_gene
ENSG00000152128	PD	nearest_gene
ENSG00000136492	PD	nearest_gene
ENSG00000078579	PD	nearest_gene
ENSG00000263715	PD	nearest_gene
ENSG00000109572	PD	nearest_gene
ENSG00000137073	PD	nearest_gene
ENSG00000261210	PD	nearest_gene
ENSG00000167207	PD	nearest_gene
ENSG00000143226	PD	nearest_gene
ENSG00000087157	PD	nearest_gene
ENSG00000144642	PD	nearest_gene
ENSG00000189157	PD	nearest_gene
ENSG00000272414	PD	nearest_gene
ENSG00000139218	PD	nearest_gene
ENSG00000151929	PD	nearest_gene
ENSG00000131374	PD	nearest_gene
ENSG00000112306	PD	nearest_gene
ENSG00000170745	PD	nearest_gene
ENSG00000177628	PD	nearest_gene
ENSG00000188906	PD	nearest_gene
ENSG00000243335	PD	nearest_gene
ENSG00000088766	PD	nearest_gene
ENSG00000110315	PD	nearest_gene
ENSG00000176624	PD	nearest_gene
ENSG00000069275	PD	nearest_gene
ENSG00000161682	PD	nearest_gene
ENSG00000178950	PD	nearest_gene
ENSG00000148468	PD	nearest_gene
ENSG00000204614	PD	nearest_gene
ENSG00000102547	PD	nearest_gene
ENSG00000054983	PD	nearest_gene
ENSG00000010810	PD	nearest_gene
ENSG00000238083	PD	TWAS
ENSG00000225190	PD	TWAS
ENSG00000185829	PD	TWAS
ENSG00000138722	PD	TWAS
ENSG00000214941	PD	TWAS
ENSG00000230658	PD	TWAS
ENSG00000178226	PD	TWAS
ENSG00000136235	PD	TWAS
ENSG00000178950	PD	TWAS
ENSG00000099377	PD	TWAS
ENSG00000260911	PD	TWAS
ENSG00000103496	PD	TWAS
ENSG00000136243	PD	TWAS
ENSG00000103510	PD	TWAS
ENSG00000120088	PD	TWAS
ENSG00000004468	PD	TWAS
ENSG00000159314	PD	TWAS
ENSG00000186868	PD	TWAS
ENSG00000117280	PD	TWAS
ENSG00000167397	PD	TWAS
ENSG00000103549	PD	TWAS
ENSG00000011295	PD	TWAS
ENSG00000196118	PD	TWAS
ENSG00000185294	PD	TWAS
ENSG00000184922	PD	TWAS
ENSG00000127419	PD	TWAS
ENSG00000232300	PD	TWAS
ENSG00000176681	PD	TWAS
ENSG00000099381	PD	TWAS
ENSG00000136448	PD	TWAS
ENSG00000099365	PD	TWAS
ENSG00000167394	PD	TWAS
ENSG00000267198	PD	TWAS
ENSG00000006062	PD	TWAS
ENSG00000130787	PD	TWAS
ENSG00000170425	PD	TWAS
ENSG00000163749	PD	TWAS
ENSG00000167395	PD	TWAS
ENSG00000226816	PD	TWAS
ENSG00000145214	PD	TWAS
ENSG00000275263	PD	TWAS
ENSG00000145217	PD	TWAS
ENSG00000198648	PD	TWAS
ENSG00000163354	PD	MAGMA
ENSG00000163357	PD	MAGMA
ENSG00000143537	PD	MAGMA
ENSG00000169241	PD	MAGMA
ENSG00000158715	PD	MAGMA
ENSG00000069275	PD	MAGMA
ENSG00000121988	PD	MAGMA
ENSG00000048991	PD	MAGMA
ENSG00000178950	PD	MAGMA
ENSG00000127419	PD	MAGMA
ENSG00000145214	PD	MAGMA
ENSG00000145217	PD	MAGMA
ENSG00000118564	PD	MAGMA
ENSG00000237765	PD	MAGMA
ENSG00000109743	PD	MAGMA
ENSG00000184305	PD	MAGMA
ENSG00000113448	PD	MAGMA
ENSG00000122550	PD	MAGMA
ENSG00000136243	PD	MAGMA
ENSG00000136235	PD	MAGMA
ENSG00000018236	PD	MAGMA
ENSG00000099385	PD	MAGMA
ENSG00000150281	PD	MAGMA
ENSG00000099364	PD	MAGMA
ENSG00000099381	PD	MAGMA
ENSG00000175938	PD	MAGMA
ENSG00000099377	PD	MAGMA
ENSG00000099365	PD	MAGMA
ENSG00000103496	PD	MAGMA
ENSG00000167394	PD	MAGMA
ENSG00000151006	PD	MAGMA
ENSG00000103510	PD	MAGMA
ENSG00000052344	PD	MAGMA
ENSG00000170425	PD	MAGMA
ENSG00000214941	PD	MAGMA
ENSG00000011295	PD	MAGMA
ENSG00000067596	PD	MAGMA
ENSG00000175832	PD	MAGMA
ENSG00000005102	PD	MAGMA
ENSG00000167941	PD	MAGMA
ENSG00000108861	PD	MAGMA
ENSG00000231256	PD	MAGMA
ENSG00000161647	PD	MAGMA
ENSG00000161649	PD	MAGMA
ENSG00000108852	PD	MAGMA
[truncated: 114 more rows]

## Sheet: Table S3.Rare_Conv_Zscore
Gene1	ASD	SCZ	BP	EPI	AD	PD
ENSG00000000003	-1.48095	-1.25351	-0.606962	-0.866729	0.536768	-0.208677
ENSG00000000419	-0.375439	-0.175618	-0.13254	-0.229246	-0.141632	0.101274
ENSG00000000457	0.456655	0.642462	0.481933	0.695151	-0.125204	0.333125
ENSG00000000460	-1.0783	-0.525165	-0.219791	-0.364266	0.346611	-0.0965005
ENSG00000000971	-0.506047	-0.330747	-0.250929	-0.373299	0.175452	-0.234905
ENSG00000001036	-2.02318	-1.44545	-0.732415	-1.33637	0.766409	-0.756851
ENSG00000001084	-2.62008	-1.70286	-0.917222	-1.424	0.497843	-0.579734
ENSG00000001167	-0.0345143	-0.0173751	0.131242	-0.401704	0.0790269	-0.491294
ENSG00000001460	0.897241	0.834012	0.383316	0.839984	-0.577489	0.553237
ENSG00000001461	-1.38786	-0.743276	-0.311046	-0.650807	0.35146	-0.582332
ENSG00000001497	-0.644663	-0.223126	-0.0831476	-0.426468	-0.0446103	-0.180555
ENSG00000001561	-2.35556	-1.19344	-0.73855	-1.28797	0.726721	-0.533531
ENSG00000001617	0.505238	0.149715	0.0270192	0.305155	-0.18945	-0.121457
ENSG00000001626	-1.56697	-0.806918	-0.312537	-0.725839	0.12115	-0.399614
ENSG00000001629	-2.02658	-1.45224	-0.850757	-1.6213	0.515064	-0.816128
ENSG00000001630	-1.0206	-0.439049	-0.117208	-0.33156	0.242728	-0.116913
ENSG00000001631	0.150381	-0.0658982	-0.00552596	-0.14128	-0.162002	-0.179199
ENSG00000002016	-0.0804943	-0.00266676	-0.132897	-0.348516	0.133549	-0.211655
ENSG00000002330	-0.00085582	0.281096	-0.0233534	0.0840837	0.00599211	0.4461
ENSG00000002549	-2.26675	-1.6425	-0.919271	-1.46412	0.690153	-0.834598
ENSG00000002586	-1.50345	-1.6083	-0.653747	-1.11871	0.465447	-0.779163
ENSG00000002587	1.11985	0.896738	0.177122	0.643414	-0.184063	0.274177
ENSG00000002745	0.471074	0.456032	0.208721	0.464359	-0.262917	0.217404
ENSG00000002746	2.75507	1.77017	1.07824	1.90277	-0.834029	0.745959
ENSG00000002822	-0.205631	-0.0173638	-0.116141	0.0689982	-0.118725	0.401192
ENSG00000002834	1.90281	1.2623	0.555425	1.01281	-0.345087	0.523921
ENSG00000002919	-0.719096	-0.189771	-0.0287306	-0.154988	0.0945615	0.152433
ENSG00000002933	-1.35953	-1.31319	-0.667314	-1.01683	0.531185	-0.612192
ENSG00000003056	-0.123627	0.264703	0.10549	-0.0336795	0.29114	0.296941
ENSG00000003096	0.0443921	0.190631	0.0545402	0.115914	-0.110959	0.32809
ENSG00000003137	1.27585	1.12577	0.586819	1.07178	-0.392334	0.399664
ENSG00000003147	1.3592	1.03046	0.682631	1.07876	-0.601684	0.633198
ENSG00000003249	2.53219	1.61431	0.912606	1.43261	-0.741784	0.574969
ENSG00000003393	2.60205	2.17029	1.09398	1.60064	-0.597827	0.73859
ENSG00000003400	-1.06215	-0.584583	-0.531309	-0.862375	0.739565	-0.281139
ENSG00000003402	-3.00161	-2.27312	-1.44358	-2.1535	0.773982	-0.904325
ENSG00000003436	-0.192719	-0.173056	-0.126036	-0.266853	-0.0708237	-0.233993
ENSG00000003509	1.7893	1.67383	0.85407	1.15446	-0.435362	0.673974
ENSG00000003756	-1.49669	-0.692799	-0.315821	-0.740997	0.312349	-0.126194
ENSG00000003987	0.368121	0.589236	0.559659	0.692357	-0.391106	0.364518
ENSG00000003989	-1.16511	-1.09675	-0.595347	-0.936774	0.41627	-0.587767
ENSG00000004059	1.0403	1.08593	0.603823	1.04198	-0.421609	0.84891
ENSG00000004139	1.13569	0.998248	0.628638	0.611865	-0.292148	0.559549
ENSG00000004142	1.21938	1.10371	0.697967	0.889102	-0.268857	0.520215
ENSG00000004399	0.927413	0.781019	0.55355	0.405231	-0.0634541	0.0876646
ENSG00000004455	-3.08391	-2.05073	-1.15556	-1.89547	0.769689	-0.854441
ENSG00000004468	-1.55152	-1.31733	-0.538247	-1.01152	0.209337	-0.392479
ENSG00000004478	-0.207052	-0.128491	-0.414619	-0.315914	0.0824592	0.0105699
ENSG00000004487	2.20517	1.35444	0.83755	0.964391	-0.47276	0.328465
ENSG00000004534	0.172987	0.149836	-0.109715	-0.222209	0.00737795	-0.0630926
ENSG00000004660	1.37923	0.992414	0.590236	1.223	-0.577531	0.563878
ENSG00000004700	-1.72954	-0.825044	-0.398592	-0.855077	0.581118	-0.295775
ENSG00000004766	0.122951	0.665333	0.254587	0.587827	-0.147631	0.872483
ENSG00000004777	1.41196	0.897702	0.751089	0.521424	-0.238825	0.180189
ENSG00000004779	-0.542656	-0.1884	-0.10855	0.273652	0.0554268	0.373907
ENSG00000004799	-1.80889	-1.56599	-0.963742	-1.50305	0.560394	-0.766099
ENSG00000004838	-0.0532173	0.0904469	-0.130757	0.0173374	-0.165218	0.413725
ENSG00000004848	1.21764	0.528881	0.362047	0.739523	-0.246912	0.188173
ENSG00000004864	-2.18261	-1.22517	-0.563873	-1.16334	0.659425	-0.648946
ENSG00000004866	2.54663	1.59132	0.912648	1.35042	-0.630774	0.650915
ENSG00000004897	0.115847	0.278004	0.159615	0.533218	-0.246595	0.542549
ENSG00000004961	1.37473	1.06421	0.443694	1.08738	-0.245895	0.478874
ENSG00000004975	-1.37527	-0.969891	-0.644512	-1.03463	0.429489	-0.537136
ENSG00000005007	0.0275554	-0.148502	-0.109149	-0.104424	0.0439227	-0.28312
ENSG00000005020	0.932612	0.851757	0.525084	0.960685	-0.0452436	0.2941
ENSG00000005022	0.101995	-0.267188	-0.260565	0.203827	0.00448021	0.0808955
ENSG00000005059	-1.31151	-0.535051	-0.319191	-0.688704	0.459482	-0.429339
ENSG00000005075	-1.06199	-1.23268	-0.911905	-0.812849	0.212286	-0.458994
ENSG00000005100	1.48156	0.821754	0.686098	1.19877	-0.429059	0.260142
ENSG00000005108	1.49277	0.812011	0.386798	0.69041	-0.340457	0.36971
ENSG00000005156	0.6582	0.603078	0.454224	0.53938	-0.150721	0.29095
ENSG00000005175	1.25958	1.11843	0.605998	0.845621	-0.188051	0.195068
ENSG00000005189	1.03911	0.738289	0.612612	0.710368	-0.62532	0.552167
ENSG00000005194	0.834288	1.13017	0.610278	0.94183	-0.271243	0.803345
ENSG00000005206	-0.297285	0.0741813	0.188332	-0.0168396	-0.00580484	0.134779
ENSG00000005238	-0.307445	-0.200697	0.081593	0.106787	-0.248503	-0.0364554
ENSG00000005243	-1.50887	-1.36698	-0.793478	-0.970647	0.308114	-0.381357
ENSG00000005249	1.44678	1.11879	0.544898	1.26654	-0.574043	0.618064
ENSG00000005302	0.843169	0.768604	0.129083	0.875142	-0.268218	0.628092
ENSG00000005339	2.42315	1.21548	0.641482	0.949805	-0.220681	-0.0283074
ENSG00000005379	1.44413	1.13294	0.621888	0.586629	-0.412083	0.640373
ENSG00000005381	0.365056	0.198342	0.287382	0.398519	-0.323545	0.269243
ENSG00000005436	-0.262208	-0.301048	-0.021636	-0.0936606	0.0205376	-0.103233
ENSG00000005448	0.479852	0.504616	0.516833	0.756603	-0.439836	0.433069
ENSG00000005469	0.62841	0.489363	0.431987	0.77859	-0.0293948	0.462468
ENSG00000005471	0.696611	0.231374	0.212346	0.312261	-0.124334	0.158009
ENSG00000005483	0.311442	-0.28666	-0.0408285	-0.385914	-0.127998	-0.61566
ENSG00000005486	2.25264	1.47644	1.02137	1.41747	-0.48065	0.413674
ENSG00000005513	-2.2894	-1.61318	-0.918912	-1.52944	0.533704	-0.783359
ENSG00000005700	-2.11055	-1.2388	-0.479031	-0.904478	0.296212	-0.281892
ENSG00000005801	-0.283041	-0.115594	-0.0504947	0.0231243	-0.0844021	0.0964461
ENSG00000005810	3.23229	2.44956	1.66809	1.98154	-0.513351	0.669759
ENSG00000005812	-1.60485	-1.12375	-0.869031	-1.14065	0.45893	-0.500866
ENSG00000005844	-1.1729	-0.781272	-0.537906	-0.844872	0.982391	-0.601265
ENSG00000005882	1.23112	0.542445	0.39198	0.86287	-0.449238	0.397196
ENSG00000005884	2.18405	1.70194	0.987197	1.49053	-0.540771	0.77208
ENSG00000005889	-1.28831	-1.11131	-0.699022	-0.784311	0.482028	-0.258178
ENSG00000005893	-2.53008	-1.76132	-0.955867	-1.62258	0.861395	-0.929459
ENSG00000005961	0.124347	-0.0400286	0.0867998	0.165087	-0.33226	0.18094
ENSG00000005981	-0.701976	-0.718327	-0.46793	-0.629748	0.091736	-0.0326048
ENSG00000006007	-0.147387	0.177604	0.00144352	-0.144677	0.0175531	-0.0822171
ENSG00000006015	-0.140854	0.0533166	0.202371	0.212888	-0.0891765	0.459948
ENSG00000006016	0.685117	0.131132	0.0393136	0.278471	-0.167667	0.168967
ENSG00000006025	0.740766	0.748807	0.405326	0.454011	-0.0827765	0.260517
ENSG00000006042	-2.592	-1.64884	-0.969464	-1.46669	0.661811	-0.686986
ENSG00000006047	1.29873	1.04639	0.476409	0.787528	-0.445544	0.553007
ENSG00000006062	0.739205	0.352346	0.335795	0.186861	-0.18442	-0.0510644
ENSG00000006071	2.45977	1.77108	1.17536	1.48291	-0.568564	0.631564
ENSG00000006116	3.08127	2.02793	1.17224	1.8043	-0.604303	0.485553
ENSG00000006118	1.41246	0.895208	0.488486	0.545662	-0.240992	0.43004
ENSG00000006125	2.83716	2.03289	1.36574	1.66162	-0.38739	0.322605
ENSG00000006128	0.215893	0.631302	0.33222	0.449078	0.0204848	0.351469
ENSG00000006194	-0.484283	-0.181126	-0.294836	-0.297095	-0.0481392	0.195099
ENSG00000006210	2.16792	1.6995	0.873693	1.29584	-0.404334	0.581701
ENSG00000006282	0.278276	0.112142	0.147159	0.218992	-0.165986	0.312836
ENSG00000006283	2.24103	NA	0.805747	1.13525	-0.5406	0.458988
ENSG00000006377	1.4923	0.820262	0.433785	0.989166	-0.415488	0.392423
ENSG00000006432	2.76347	2.13815	1.47151	1.93946	-0.620826	0.658359
ENSG00000006451	0.0235963	0.153317	-0.110243	-0.08306	0.114895	-0.185831
ENSG00000006459	0.644399	0.429338	0.0727915	0.272324	0.095872	-0.108575
ENSG00000006468	0.19572	0.313194	-0.00619626	0.187147	-0.0322563	0.428466
ENSG00000006530	1.93306	1.65841	1.005	1.56623	-0.654592	0.801885
ENSG00000006534	-1.57067	-1.24307	-0.706756	-0.980116	0.417217	-0.467393
ENSG00000006576	0.219012	0.10147	0.186694	0.391627	-0.211114	0.0273426
ENSG00000006607	-2.1253	-1.29113	-0.798991	-1.32031	0.399407	-0.467339
ENSG00000006611	-2.30739	-1.50786	-0.719764	-1.19546	0.39019	-0.529682
ENSG00000006625	1.14864	1.04541	0.296471	0.665753	-0.281099	0.450037
ENSG00000006634	0.972088	0.734725	0.324687	0.613223	-0.368498	0.456001
ENSG00000006652	-1.02345	-0.62345	-0.586325	-0.888708	0.406179	-0.242173
ENSG00000006695	2.43645	1.72397	1.04247	1.19655	-0.487186	0.34086
ENSG00000006704	1.13395	0.441081	0.308545	0.430465	-0.279714	-0.248616
ENSG00000006712	-0.796242	-0.812403	-0.603028	-0.615568	0.152749	-0.455855
ENSG00000006715	0.891748	0.962119	0.574849	0.893915	-0.32485	0.590785
ENSG00000006740	2.86797	2.2541	1.23756	1.87919	-0.638739	0.602164
ENSG00000006744	0.157844	0.265755	0.294143	0.454049	-0.171255	0.373331
ENSG00000006747	-1.08709	-0.761365	-0.480362	-0.759871	1.03032	-0.575996
ENSG00000006756	-1.61066	-1.31593	-0.629026	-0.961194	0.358015	-0.17919
ENSG00000006757	0.0229373	-0.338502	-0.111486	0.0427261	-0.173655	0.204088
ENSG00000006831	-2.1357	-1.39696	-0.754354	-1.51717	0.634221	-0.957743
ENSG00000006837	-0.342887	-0.207116	-0.23527	-0.249961	-0.24491	0.101806
ENSG00000007001	1.66474	1.18389	0.618559	0.731804	-0.375236	0.425714
ENSG00000007047	2.74078	1.70624	1.16239	1.60281	-0.571968	0.252812
ENSG00000007062	-0.32873	0.0741964	-0.0566928	-0.299847	0.071125	0.0902992
ENSG00000007080	1.16751	0.537694	0.167567	0.544896	-0.273062	0.112697
ENSG00000007168	0.884486	1.08719	0.685285	1.11854	-0.11659	0.678421
ENSG00000007171	2.0227	1.37314	0.716459	1.40996	-0.592806	0.5597
ENSG00000007174	0.478539	0.319615	0.204449	0.30988	-0.366316	0.470585
ENSG00000007202	1.85419	1.6414	0.931864	1.07692	-0.0680654	0.523345
ENSG00000007237	1.53284	1.11764	1.07205	1.04065	-0.534447	0.0833941
ENSG00000007255	-2.18571	-1.50039	-0.723162	-1.08481	0.277088	-0.302954
ENSG00000007264	1.44434	1.0854	0.514518	1.14814	-0.566287	0.821343
ENSG00000007341	-0.632441	-0.620024	-0.474873	-0.401798	-0.0402884	0.0372477
ENSG00000007372	-1.51443	-1.57304	-1.09482	-1.03209	0.397151	-0.16716
ENSG00000007376	1.60081	1.2106	0.601071	1.04732	-0.186268	0.548051
ENSG00000007384	-0.0418178	-0.152716	-0.0234497	-0.360828	-0.182074	-0.140959
ENSG00000007392	0.113629	0.249953	0.049294	0.100688	-0.105641	0.286459
ENSG00000007402	2.40236	1.70406	0.95848	1.72402	-0.618199	0.567588
ENSG00000007516	1.21711	0.698392	0.725214	0.909423	-0.211557	0.397309
ENSG00000007520	-0.964233	-0.662652	-0.508028	-0.674445	0.207851	-0.167294
ENSG00000007541	0.948076	0.813091	0.742775	0.753988	-0.276932	0.577542
ENSG00000007545	1.12441	1.04431	0.828643	0.889028	-0.311762	0.43849
ENSG00000007866	-0.144134	-0.487191	-0.240315	-0.466379	-0.043566	-0.40661
ENSG00000007923	1.56202	1.27463	0.767665	1.19033	-0.486823	0.427916
ENSG00000007944	-0.397345	-0.0697814	-0.128905	-0.569269	0.337669	-0.25413
ENSG00000008018	-0.175354	-0.233317	-0.0452679	-0.317793	0.110964	-0.232458
ENSG00000008056	2.83059	1.90886	1.4144	1.8444	-0.453601	0.383499
ENSG00000008083	0.68402	0.290086	0.251561	0.0284789	-0.151054	-0.140923
ENSG00000008086	3.38557	2.5868	1.49883	1.90548	-0.731167	0.47145
ENSG00000008118	2.15696	1.33424	0.980225	1.44008	-0.453974	0.474844
ENSG00000008128	-0.246103	-0.153968	-0.0411218	-0.215157	-0.108682	-0.0586833
ENSG00000008130	0.99779	0.784577	0.218525	0.414865	-0.0962069	0.334516
ENSG00000008226	-0.0414883	-0.243324	-0.0190506	-0.133992	-0.0313342	0.0403107
ENSG00000008256	2.03222	1.47369	0.56176	0.774156	-0.370416	0.384647
ENSG00000008277	2.16552	1.69326	1.03051	1.82001	-0.598344	0.716063
ENSG00000008282	-2.53685	-1.87003	-1.02148	-1.64734	0.887875	-0.88889
ENSG00000008283	1.30882	1.06238	0.648198	1.14412	-0.399845	0.664245
ENSG00000008294	-2.15823	-1.49358	-0.886148	-1.32272	0.589739	-0.43384
ENSG00000008300	2.8034	2.00812	1.18184	1.68214	-0.564281	0.764015
ENSG00000008311	-1.98304	-1.43221	-0.695658	-1.50459	0.502488	-0.794186
ENSG00000008324	-1.10418	-0.752274	-0.524118	-0.357886	0.188193	-0.0788529
ENSG00000008382	0.771647	0.764364	0.318318	0.629429	-0.224072	0.615906
ENSG00000008394	-1.25281	-1.25547	-0.715593	-0.980183	0.301932	-0.588088
ENSG00000008405	-0.575002	-0.6161	-0.525998	-0.84901	0.309634	-0.501388
ENSG00000008441	0.594512	0.0235781	0.405957	0.0997261	-0.092899	-0.414215
ENSG00000008513	0.417768	0.393937	0.123394	0.212693	0.0329632	0.0925097
ENSG00000008710	0.864949	0.871764	0.505704	0.369609	-0.119941	0.262578
ENSG00000008735	1.63113	1.09606	0.886295	1.23487	-0.578579	0.58949
ENSG00000008838	1.50062	1.16386	0.786014	0.901005	-0.399282	0.367764
ENSG00000008853	2.63925	1.73602	0.974767	1.46302	-0.606234	0.669377
ENSG00000008869	1.92892	1.76602	1.13907	1.48156	-0.441371	0.727648
ENSG00000008952	-1.49334	-1.42906	-0.589574	-0.837343	0.303517	-0.532373
ENSG00000008988	-0.928291	-0.733572	-0.440582	-0.887906	0.318431	-0.516164
ENSG00000009307	-0.0295	-0.063864	0.130704	-0.137411	-0.00550403	-0.420917
ENSG00000009335	0.974108	1.08217	0.584089	1.00786	-0.240853	0.623864
ENSG00000009413	0.167794	-0.0734495	0.0938979	-0.141754	-0.123932	-0.0443849
ENSG00000009694	1.32559	1.30442	0.748566	0.9846	-0.29163	0.563659
ENSG00000009709	1.22944	0.856975	0.401461	0.990078	-0.582411	0.561964
ENSG00000009724	0.705594	0.379529	0.259155	0.753263	-0.288565	0.164187
ENSG00000009780	-0.917865	-0.40489	-0.115724	-0.165058	0.0326375	0.161346
ENSG00000009790	-1.05728	-0.536019	-0.309764	-0.433893	0.552525	-0.0313424
ENSG00000009830	-1.31863	-0.814213	-0.350007	-0.896006	0.237937	-0.381158
ENSG00000009844	0.868766	0.867791	0.357199	0.812144	-0.303183	0.32067
ENSG00000009950	1.54729	1.03312	0.695028	0.942534	-0.15594	0.362502
ENSG00000009954	-0.335361	-0.438558	-0.299932	-0.515896	0.0580766	-0.40728
ENSG00000010017	2.06474	1.36365	0.734932	0.929803	-0.417287	0.106445
ENSG00000010072	-1.74264	-1.15028	-0.653735	-0.903145	0.356793	-0.292617
ENSG00000010165	0.891145	0.771428	0.575281	0.772975	-0.178736	0.288496
ENSG00000010219	-0.88409	-0.54221	-0.464839	-0.540729	0.105803	-0.0718722
ENSG00000010244	-0.790902	-0.723658	-0.472249	-0.232316	0.067107	-0.127597
ENSG00000010256	1.09943	0.926091	0.575089	1.13635	-0.251517	0.746552
ENSG00000010270	-0.9609	-0.344147	-0.342195	-0.499305	0.422649	-0.00808133
ENSG00000010278	-2.55727	-1.77811	-0.998123	-1.58794	0.612204	-0.919674
ENSG00000010282	-1.49488	-1.15403	-0.619267	-0.87481	0.318792	-0.369064
ENSG00000010292	-1.38671	-0.871272	-0.44343	-0.870482	0.50547	-0.656377
ENSG00000010295	0.986659	0.809888	0.575524	0.777185	-0.344715	0.347956
ENSG00000010318	0.118374	0.0400706	0.332925	0.266429	-0.373634	0.14455
ENSG00000010319	-0.474055	-0.0679174	-0.22699	-0.257043	0.228348	0.0922983
ENSG00000010322	1.87445	1.23651	0.793419	1.04258	-0.396251	0.359788
ENSG00000010327	-0.982359	-0.563068	-0.46604	-0.715632	0.879616	-0.459249
ENSG00000010361	-1.5185	-0.982688	-0.634965	-0.674488	0.373768	-0.0636404
ENSG00000010379	0.386977	0.215426	0.0476293	0.02108	-0.125648	0.130654
ENSG00000010404	1.61589	0.812542	0.676793	1.13539	-0.388888	0.284912
ENSG00000010438	1.30287	1.06029	0.563168	1.01428	-0.401674	0.629051
ENSG00000010539	-0.450035	-0.2252	-0.190497	-0.0828426	-0.0845644	0.317963
ENSG00000010610	-0.993179	-0.839015	-0.587138	-0.811258	1.29617	-0.508717
ENSG00000010626	-1.00658	-0.88415	-0.481253	-0.463504	-0.0135687	-0.107769
ENSG00000010671	-1.06803	-0.657832	-0.467006	-0.823504	1.21637	-0.469306
ENSG00000010704	-2.20403	-1.71287	-0.993983	-1.33714	0.567139	-0.369779
ENSG00000010803	2.45783	1.483	0.941804	0.971824	-0.454538	0.281717
ENSG00000010810	-0.78586	-0.942163	-0.62663	-1.02879	0.225736	-0.506322
ENSG00000010818	3.23683	2.28883	1.2992	1.68675	-0.62452	0.333936
ENSG00000011007	-0.54926	-0.884694	-0.53552	-0.633981	0.0123715	-0.589985
ENSG00000011009	1.22121	1.13427	0.48348	0.876793	-0.0964282	0.404085
ENSG00000011021	2.10433	1.22244	1.20562	1.56944	-0.45255	0.248406
ENSG00000011028	-1.38639	-0.647622	-0.439169	-0.8455	0.664358	-0.266363
ENSG00000011083	2.3551	1.97178	1.04495	1.62624	-0.523946	0.859766
ENSG00000011105	1.01262	0.814915	0.482678	0.8282	-0.346993	0.444165
ENSG00000011114	-0.834452	-0.803139	-0.627207	-0.492343	0.11583	0.114464
ENSG00000011132	-1.02318	-0.699089	-0.572776	-0.975271	0.210579	-0.381834
ENSG00000011143	0.0371264	0.247711	0.351062	0.264392	-0.108813	0.252171
ENSG00000011198	-1.83608	-1.18333	-0.704029	-1.39516	0.634567	-0.604665
ENSG00000011201	-0.701925	-0.849358	-0.400566	-0.613366	0.328284	-0.301295
ENSG00000011243	0.480929	0.191296	-0.0410887	-0.228572	-0.188733	-0.139566
ENSG00000011258	-1.18902	-0.948821	-0.437104	-0.588459	0.330774	-0.36054
ENSG00000011260	-0.108394	0.0941684	0.135718	0.129058	0.116462	0.14633
ENSG00000011275	-0.0804776	-0.254797	-0.0975971	-0.329746	0.0923548	-0.166449
ENSG00000011295	0.79363	0.556321	0.522928	0.653021	-0.487639	0.325518
ENSG00000011304	-1.59062	-1.40189	-0.934791	-1.48132	0.712481	-0.894552
ENSG00000011332	2.37838	1.53249	0.577898	1.24368	-0.557291	0.450599
ENSG00000011347	3.2683	2.30946	1.4039	1.93868	-0.651228	0.512251
ENSG00000011376	0.925975	0.556473	0.212354	0.292334	-0.134803	0.118525
ENSG00000011405	-1.31419	-1.29105	-0.787194	-1.00948	0.414369	-0.184023
ENSG00000011422	-0.768365	-0.744502	-0.496034	-0.703076	0.198118	-0.500059
ENSG00000011426	-2.15777	-1.32828	-0.873244	-1.37119	0.6761	-0.739778
ENSG00000011451	2.21448	1.19569	0.881904	0.9778	-0.442578	0.313845
ENSG00000011454	0.351744	0.29033	0.269938	0.140263	-0.259439	0.219501
ENSG00000011465	-0.24915	-0.0861062	-0.160307	-0.216919	0.159557	-0.0261962
ENSG00000011478	1.187	1.02052	0.593	1.05003	-0.392998	0.63441
ENSG00000011485	1.71444	1.22823	0.61739	1.35258	-0.617259	0.714827
ENSG00000011523	-0.330194	0.0153103	-0.0317957	0.314362	-0.00888973	0.376234
ENSG00000011566	0.919927	0.757163	0.425389	0.62342	-0.310336	0.428483
ENSG00000011590	0.27793	0.43417	0.104911	0.0231423	-0.090115	0.207384
ENSG00000011600	-1.33189	-0.961716	-0.66782	-0.946839	1.49028	-0.614332
ENSG00000011638	0.589354	0.593061	0.309466	0.415644	-0.148099	0.341898
ENSG00000011677	2.64186	1.79377	1.21885	1.66544	-0.53663	0.501908
ENSG00000012048	-2.48378	-1.69222	-0.966094	-1.42541	0.349252	-0.576621
ENSG00000012061	-0.0414225	0.0162965	-0.220533	0.135103	0.121767	0.250027
ENSG00000012124	-1.90384	-1.16667	-0.669587	-1.11052	0.293133	-0.68909
ENSG00000012171	-2.6037	-1.70152	-0.795173	-1.4486	0.373905	-0.785893
ENSG00000012174	0.331759	0.300228	0.461673	0.794038	-0.246188	0.30392
ENSG00000012232	1.9538	1.58387	0.967203	1.32671	-0.522137	0.667826
ENSG00000012660	-1.70948	-1.6634	-1.00525	-1.53682	0.472596	-0.963096
ENSG00000012779	-0.86545	-0.569671	-0.27593	-0.572942	0.873711	-0.535049
ENSG00000012817	0.598112	0.423713	0.242056	0.262284	-0.079774	0.104017
ENSG00000012822	-0.352954	-0.0252424	-0.234049	-0.196377	0.0719245	0.122588
ENSG00000012963	0.648806	0.426133	0.22476	0.267538	-0.0617052	-0.111894
ENSG00000012983	-2.03807	-1.38061	-0.780024	-1.40543	0.514472	-0.81803
ENSG00000013016	2.45416	1.91648	1.20507	1.79773	-0.549679	0.64354
ENSG00000013275	0.493155	0.495143	0.318643	0.524977	0.00384184	0.224434
ENSG00000013288	1.7255	1.07474	0.866839	1.26523	-0.430383	0.510431
ENSG00000013293	0.135848	0.444769	0.354919	0.632835	-0.087388	0.206631
ENSG00000013297	-2.37093	-1.50974	-0.81798	-1.41335	0.638142	-0.880899
ENSG00000013306	-0.277309	-0.343763	-0.295602	-0.404241	0.229905	-0.204444
ENSG00000013364	-2.39441	-1.62361	-0.816551	-1.40542	0.465909	-0.934926
ENSG00000013374	-1.56496	-1.01173	-0.630757	-0.723955	0.157843	-0.180816
ENSG00000013375	-2.45498	-1.57872	-0.910943	-1.53704	0.592962	-0.467507
ENSG00000013392	0.750578	0.556306	0.454555	0.899106	-0.530329	0.567689
ENSG00000013441	-1.62238	-1.10098	-0.739883	-1.13653	0.449058	-0.419242
ENSG00000013503	1.98613	1.5085	0.805536	1.29624	-0.320871	0.531838
ENSG00000013523	0.337053	0.308513	0.525488	0.396519	0.0381159	-0.0609375
ENSG00000013561	-0.95227	-0.130008	-0.0634059	0.0791964	0.111844	0.482637
ENSG00000013563	0.396447	0.460182	0.362553	0.657832	-0.317046	0.555298
ENSG00000013573	-0.0969693	-0.00390945	0.00819114	-0.121842	-0.167024	0.0867982
ENSG00000013583	-0.992132	-0.910122	-0.414234	-0.671965	0.26153	-0.498949
ENSG00000013619	2.26992	1.23738	0.996566	1.16024	-0.379963	0.158229
ENSG00000013725	0.635386	0.431783	0.317659	0.429811	-0.261434	0.232172
ENSG00000013810	0.902767	0.539096	0.153793	0.428389	-0.227955	0.17281
ENSG00000014123	-2.07604	-1.53266	-0.734091	-1.51667	0.470479	-0.74917
ENSG00000014138	-1.02259	-0.534304	-0.227896	-0.346121	0.165336	-0.397687
ENSG00000014164	1.74439	1.16311	0.868804	0.990374	-0.257993	0.169376
ENSG00000014216	1.43359	0.965394	0.758676	1.43538	-0.281094	0.576393
ENSG00000014641	1.09998	1.20242	0.818336	1.35449	-0.476513	0.790224
ENSG00000014824	0.0466259	0.415558	0.257763	0.451788	-0.238932	0.503965
ENSG00000014914	-0.525246	-0.413493	-0.225257	-0.364435	-0.0778606	-0.15406
ENSG00000014919	-0.313076	-0.324544	0.0791864	0.0144812	0.0949324	0.0736185
ENSG00000015133	1.39282	0.625558	0.297956	0.675186	-0.35791	0.278132
ENSG00000015153	0.0149604	0.0928661	-0.242887	0.310423	-0.0542907	0.384506
ENSG00000015171	-0.238182	-0.25047	-0.275243	-0.630642	0.117914	-0.272721
ENSG00000015285	-0.0926005	-0.223298	-0.165365	-0.414231	0.625858	-0.539966
ENSG00000015475	-0.345802	-0.0984554	-0.19587	0.166392	0.0411498	0.26606
ENSG00000015479	-0.686221	-0.302988	-0.405384	-0.183744	-0.168554	0.477046
ENSG00000015532	0.740869	0.574986	0.330502	0.560965	-0.329685	0.460073
ENSG00000015568	0.419288	0.289423	0.217161	0.319549	-0.206391	0.226724
ENSG00000015592	-0.555799	-0.351952	-0.152671	-0.37478	-0.0942579	-0.38088
ENSG00000015676	2.06271	1.51446	1.05773	1.51366	-0.740535	0.755001
ENSG00000016391	-0.629502	-0.898437	-0.510518	-0.787002	0.30886	-0.231447
ENSG00000016402	-0.707401	-0.908597	-0.528555	-0.607635	0.134022	-0.156852
ENSG00000016602	-1.91183	-1.21979	-0.64984	-1.03157	0.54766	-0.638576
ENSG00000016864	-1.61968	-0.677528	-0.431263	-0.763497	0.363419	0.0975822
ENSG00000017260	0.723802	0.72549	0.319228	0.190669	0.129058	0.150704
ENSG00000017427	1.06948	0.736429	0.294446	0.673741	-0.0777882	0.339781
ENSG00000017483	-0.550611	-0.147546	-0.239314	-0.330803	0.361397	0.00806098
ENSG00000017797	1.15767	0.906372	0.545108	0.612912	-0.299537	0.205103
ENSG00000018189	-1.0489	-0.132166	-0.00243665	-0.0643299	-0.0274715	0.414887
ENSG00000018236	0.660105	0.609282	0.322994	0.305399	-0.0607487	0.388427
ENSG00000018280	-1.26464	-1.00511	-0.515996	-0.818541	0.436212	-0.616635
ENSG00000018408	-1.61041	-1.4682	-0.807756	-1.32077	0.423177	-0.80131
ENSG00000018510	-2.13149	-1.07042	-0.707945	-0.95493	0.645183	-0.221531
ENSG00000018607	0.415262	0.347209	0.169657	0.182932	-0.178965	0.0245875
ENSG00000018610	-0.632749	-0.156769	-0.0227092	0.0145088	-0.0609566	0.338062
ENSG00000018625	-0.265449	-0.701817	-0.408529	-0.605139	0.220283	-0.103704
ENSG00000018699	-0.629284	-0.357157	-0.107581	-0.469204	0.240881	-0.203349
ENSG00000018869	-0.0241946	0.237465	0.0657598	0.139574	0.151882	0.099664
ENSG00000019102	1.42152	0.958899	0.561852	0.808488	-0.253496	0.112759
ENSG00000019144	-2.58962	-1.65854	-0.837836	-1.46193	0.398339	-0.836413
ENSG00000019485	2.43211	1.64458	0.793119	1.21838	-0.608269	0.680877
ENSG00000019505	2.08283	1.44155	0.906621	1.7134	-0.434727	0.77202
ENSG00000019582	-1.11586	-0.929147	-0.535399	-0.854347	1.29915	-0.705166
ENSG00000019991	-0.375674	-0.563449	-0.47974	-0.487654	0.221279	-0.314784
ENSG00000019995	1.06188	0.856034	0.372193	0.695599	-0.24844	0.370162
ENSG00000020129	2.12565	1.40329	1.03359	1.56388	-0.471286	0.371293
ENSG00000020181	1.01506	0.790438	0.315901	0.312427	-0.211354	0.303158
ENSG00000020256	1.95435	1.397	0.899301	1.25486	-0.423398	0.374477
ENSG00000020426	0.516702	0.378837	0.289865	0.25217	-0.199559	0.342327
ENSG00000020577	-0.325597	-0.315807	-0.178647	-0.542419	0.236494	-0.412692
ENSG00000020922	-0.238441	-0.150639	0.0801296	-0.133591	0.178177	-0.288659
ENSG00000021300	-1.96261	-1.70281	-0.864409	-1.36616	0.351065	-0.775392
ENSG00000021355	-1.58867	-1.18648	-0.561079	-1.05473	0.56185	-0.839075
ENSG00000021574	NA	-1.10453	-0.780114	-0.984858	0.446094	-0.236079
ENSG00000021645	3.0419	2.44046	1.43594	1.98374	-0.61428	0.631736
ENSG00000021762	0.950893	0.739742	0.336475	0.356262	-0.269492	0.101145
ENSG00000021776	0.53129	0.454648	0.317729	0.446873	-0.0315865	0.337473
ENSG00000021826	-1.29717	-0.900889	-0.439882	-0.821768	0.230901	-0.288789
ENSG00000022267	1.49309	0.706658	0.562143	0.806915	-0.397437	0.328279
ENSG00000022277	-2.28724	-1.37666	-0.880012	-1.33696	0.496884	-0.409078
ENSG00000022355	NA	1.72262	0.953176	1.70967	-0.576213	0.640478
ENSG00000022556	0.377504	0.375387	0.21934	0.300483	-0.0508687	0.208703
ENSG00000022567	1.23662	0.696749	0.164793	0.737679	-0.297532	0.460376
ENSG00000022840	1.21478	0.682089	0.459276	0.501938	-0.253744	-0.0427224
ENSG00000022976	0.408037	0.318414	0.289877	0.551889	-0.463656	0.442918
ENSG00000023041	0.879116	0.825291	0.546553	0.367465	-0.0796179	0.123766
ENSG00000023171	3.19367	2.17523	1.14285	1.98166	-0.694115	0.715611
ENSG00000023191	-2.84015	-1.82768	-1.00714	-1.60409	0.604088	-0.643248
ENSG00000023228	0.496837	0.545215	0.380591	0.857081	-0.217841	0.759221
ENSG00000023287	0.211725	NA	0.187788	0.143381	-0.0871882	0.380126
ENSG00000023318	0.755001	0.357909	-0.0369109	-0.087498	-0.0731692	-0.134078
ENSG00000023330	0.917454	0.825667	0.444943	0.609333	-0.166817	0.144262
ENSG00000023445	-1.20495	-0.728765	-0.478265	-0.798768	0.159053	-0.329678
ENSG00000023516	2.40244	1.53844	NA	1.62027	-0.466954	0.354192
ENSG00000023572	-0.222456	0.221487	0.0617362	0.478342	0.0434192	0.319046
ENSG00000023608	-1.07092	-0.705162	-0.484463	-0.622449	0.180633	-0.261496
ENSG00000023697	-2.30331	-1.62239	-0.91051	-1.48895	0.626352	-0.674566
ENSG00000023734	1.45215	1.1317	0.700457	0.752063	-0.247111	0.00957371
ENSG00000023892	-1.06475	-0.651296	-0.461477	-0.801648	1.10512	-0.494309
ENSG00000023902	0.317829	0.0424831	-0.28379	0.0391423	0.145952	0.260695
ENSG00000023909	-0.316437	-0.194093	-0.0524259	0.0930616	0.0436585	-0.0598264
ENSG00000024048	0.366261	0.114608	0.0621434	-0.112978	-0.0345945	-0.0550444
ENSG00000024422	0.793814	0.357364	0.294523	0.191931	-0.246661	-0.1677
ENSG00000024526	0.418448	0.359694	0.196405	0.407841	-0.432313	0.403021
ENSG00000024862	0.93733	0.781707	0.582274	0.834002	-0.353185	0.4835
ENSG00000025039	-0.414216	-0.33595	-0.267035	-0.368229	0.0789249	-0.0304207
ENSG00000025156	1.24704	0.832634	0.689626	0.789579	-0.470985	0.119034
ENSG00000025293	-0.0697137	-0.297568	-0.137989	0.25982	-0.180646	0.170881
ENSG00000025423	-0.941028	-1.01997	-0.722432	-0.731017	0.212675	-0.0487456
ENSG00000025434	-0.667263	-0.444262	-0.402596	-0.376107	0.0836861	0.212462
ENSG00000025708	-1.33699	-0.883373	-0.490525	-0.874337	0.555505	-0.654114
ENSG00000025770	0.66309	0.618895	0.529546	0.404985	-0.304202	0.39239
ENSG00000025772	1.66324	1.20416	0.716739	1.27067	-0.490815	0.409811
ENSG00000025796	0.418513	-0.00539115	0.356887	0.326273	-0.103004	-0.210339
ENSG00000025800	1.45704	1.15284	0.912139	1.02835	-0.103208	0.160187
ENSG00000026025	-1.34226	-1.26585	-0.626418	-0.934303	0.357201	-0.483979
ENSG00000026036	-0.0431218	0.196299	0.123987	0.0948665	-0.0322508	0.0614213
ENSG00000026103	-0.584102	-0.586215	-0.331428	-0.575427	0.184263	-0.322838
ENSG00000026297	-1.1755	-0.763731	-0.524552	-0.818668	1.15676	-0.453121
ENSG00000026508	-2.02465	-1.51668	-0.663759	-1.30293	0.48523	-0.928557
ENSG00000026559	1.4358	1.09288	0.330174	0.551425	-0.207807	0.503967
ENSG00000026652	-1.34363	-0.483781	-0.238049	-0.743253	0.235712	-0.453016
ENSG00000026950	-1.70238	-1.22148	-0.704423	-1.07414	0.535152	-0.301792
ENSG00000027001	-0.128712	0.163982	0.371482	0.274867	-0.120451	0.227833
ENSG00000027075	-1.10023	-0.661743	-0.612663	-1.01784	0.472866	-0.423498
ENSG00000027697	-1.75708	-1.00455	-0.60443	-1.17662	1.13303	-0.670264
ENSG00000027847	0.500409	0.566682	0.335513	0.628377	-0.228282	0.639151
ENSG00000028116	-2.24083	-1.38675	-0.709364	-1.39416	0.537325	-0.785171
ENSG00000028137	-1.17776	-0.895547	-0.628408	-0.94381	0.941493	-0.654625
ENSG00000028203	0.780819	0.959035	0.547286	0.667197	-0.373411	0.78325
ENSG00000028277	0.565553	0.229317	0.0629787	0.0940766	0.089932	-0.00743399
ENSG00000028310	-0.541654	-0.148368	-0.0772985	-0.0532149	-0.169611	0.342003
ENSG00000028528	-2.05504	-1.45509	-0.688937	-1.28409	0.561077	-0.71031
ENSG00000028839	1.02918	0.731533	0.280801	0.659364	-0.402155	0.569659
ENSG00000029153	1.98602	1.62293	0.809011	1.23711	-0.473015	0.692666
ENSG00000029363	-0.399526	-0.165093	0.0287105	-0.176379	0.0176812	-0.0994599
ENSG00000029364	-1.1457	-0.530049	-0.265072	-0.481876	0.313781	0.00797967
ENSG00000029534	1.91637	1.23583	0.792663	1.50031	-0.537343	0.483756
ENSG00000029639	0.850734	0.672623	0.609716	0.705097	-0.249159	0.258836
ENSG00000029725	-0.176857	0.308361	0.0305538	-0.00430838	0.0434958	0.196392
ENSG00000029993	-0.0808166	-0.177014	-0.0109721	0.182624	-0.219846	0.210017
ENSG00000030066	-1.69049	-1.36582	-0.633407	-1.19776	0.523812	-0.61121
ENSG00000030110	-0.498636	-0.22246	-0.205164	-0.467576	0.206366	-0.0480442
ENSG00000030304	-1.64824	-1.06875	-0.428775	-0.900269	0.236215	-0.643681
ENSG00000030419	-2.17972	-1.71477	-1.0247	-1.58808	0.538748	-0.931625
ENSG00000030582	-0.108488	-0.193718	-0.129629	-0.142793	0.7157	-0.357935
ENSG00000031003	0.424784	0.253214	0.0165771	0.418083	0.0109266	0.044989
ENSG00000031081	-0.42165	-0.771186	-0.506726	-0.823112	0.435653	-0.375774
ENSG00000031691	-2.12382	-1.32795	-0.750812	-1.15775	0.485648	-0.335058
ENSG00000031698	0.718006	0.729471	0.407347	0.600489	-0.383385	0.362572
ENSG00000031823	1.00199	0.136787	0.107761	0.46817	-0.394182	0.00497256
ENSG00000032219	0.791076	0.525446	0.192962	0.354312	-0.249222	0.378368
ENSG00000032389	0.321859	0.631991	0.229383	0.664882	-0.291904	0.90951
ENSG00000032444	1.56366	1.26406	0.823205	1.09242	-0.0873704	0.375355
ENSG00000032742	-2.14794	-1.46089	-0.682829	-1.04772	0.310996	-0.357624
ENSG00000033011	-0.0278655	0.0446403	0.0803509	0.170801	-0.0517276	0.270547
ENSG00000033030	-0.590879	-0.511732	-0.555428	-0.569598	0.14887	-0.209112
ENSG00000033050	0.589936	0.59178	0.328776	0.765232	-0.193603	0.478795
ENSG00000033100	1.44025	1.30167	0.732642	0.875028	-0.0724388	0.399478
ENSG00000033122	2.7752	2.03498	1.21282	1.65571	-0.639996	0.579721
ENSG00000033170	-1.94631	-1.23268	-0.635285	-1.37876	0.482256	-0.670256
ENSG00000033178	-2.80853	-1.43706	-0.853099	-1.44304	0.714166	-0.21529
ENSG00000033327	-1.02886	-0.737345	-0.240032	-0.892141	0.126903	-0.699909
ENSG00000033627	2.44812	1.83987	1.24312	1.80863	-0.432069	0.655052
ENSG00000033800	2.02698	1.0194	0.816047	1.07039	-0.524128	0.0387792
ENSG00000033867	0.00527011	0.142335	-0.0340953	0.210013	0.037213	0.417688
ENSG00000034053	2.36874	1.9211	1.00568	1.51152	-0.503689	0.664437
ENSG00000034152	0.484497	0.146334	0.11013	0.0469332	0.0127717	-0.233952
ENSG00000034239	0.25534	0.246693	0.153643	0.294377	-0.243088	0.176498
ENSG00000034510	-0.43577	-0.0167289	-0.125088	0.0847426	0.0749687	0.249806
ENSG00000034533	0.738084	0.481703	0.374981	0.285676	-0.210845	0.0820241
ENSG00000034677	-0.841918	-0.580491	-0.287995	-0.549022	0.274612	-0.130514
ENSG00000034693	0.165284	0.199255	0.392805	0.1889	0.0536664	0.0827229
ENSG00000034713	-2.08393	-1.5355	-0.807454	-0.870975	0.449417	-0.349254
ENSG00000035115	-0.317435	-0.0406007	-0.26269	0.00536858	0.0416949	0.327813
ENSG00000035141	0.457758	0.351554	0.0634378	0.567853	-0.142683	0.503646
ENSG00000035403	1.10376	0.573714	0.36487	0.135226	-0.0784834	-0.118784
ENSG00000035499	0.19553	0.349411	0.210675	0.209929	-0.202022	0.118792
ENSG00000035664	-2.21929	-1.35556	-0.732098	-1.23079	0.249978	-0.416873
ENSG00000035681	1.73555	1.27515	0.951753	0.952626	-0.307928	0.38042
ENSG00000035687	-0.785357	0.0332916	0.0830234	-0.062263	0.0795823	0.143467
ENSG00000035862	-0.809773	-0.770849	-0.105518	-0.437273	0.225377	-0.511387
ENSG00000035928	-2.1556	-1.267	-0.775006	-1.34998	0.54875	-0.591091
ENSG00000036054	-1.28735	-0.662036	-0.626219	-0.864419	0.394155	-0.186214
ENSG00000036257	NA	0.644726	0.336667	0.887352	-0.106666	0.373706
ENSG00000036448	1.06424	0.691945	0.495251	0.699023	-0.273475	0.22584
ENSG00000036530	2.46699	1.55855	0.857432	1.35133	-0.598779	0.61055
ENSG00000036549	-2.00066	-1.34194	-0.834557	-1.17498	0.337368	-0.382043
ENSG00000036672	1.1586	0.625471	0.529439	0.844324	-0.451039	0.0291156
ENSG00000037042	2.22696	1.41374	0.97848	1.39579	-0.591301	0.394184
ENSG00000037241	-0.421431	-0.219575	-0.166045	0.020806	0.0099836	0.140268
ENSG00000037474	0.0117135	0.213006	0.238657	0.00733469	-0.0324166	0.0308273
ENSG00000037637	1.66129	1.11395	0.616666	1.03202	-0.316765	0.281631
ENSG00000037749	-0.705725	-0.484413	-0.505672	-0.413961	0.218206	-0.0423459
ENSG00000037757	-0.847418	-0.338736	-0.0600879	-0.444533	0.0386074	-0.0436571
ENSG00000037897	0.418068	0.404938	0.153609	0.363823	-0.0999305	0.200261
ENSG00000038002	-1.76993	-1.00754	-0.401329	-0.835407	0.464932	-0.277254
ENSG00000038210	-2.12429	-1.57565	-1.06865	-1.315	0.56804	-0.291475
ENSG00000038219	1.35121	1.07687	0.669316	0.858702	-0.414483	0.335452
ENSG00000038274	0.447122	0.222275	0.250027	0.795026	-0.202096	0.305822
ENSG00000038295	0.700798	0.682288	0.266284	0.532591	-0.344422	0.482229
ENSG00000038358	2.04515	1.67356	0.984526	1.30258	-0.357376	0.382746
ENSG00000038382	2.90782	NA	1.04531	1.27016	-0.315888	0.436014
ENSG00000038427	-1.67404	-1.33739	-0.747839	-1.34537	0.535506	-0.720383
ENSG00000038532	1.78079	1.06545	0.66751	1.01726	-0.392001	0.279698
ENSG00000038945	-1.28242	-0.89901	-0.602078	-0.933467	1.00919	-0.526954
ENSG00000039068	-1.66831	-1.03464	-0.608054	-0.912897	0.291012	-0.471313
ENSG00000039123	-1.15799	-0.691428	-0.388162	-0.576737	0.115472	-0.245356
ENSG00000039139	1.07166	0.80215	0.432102	0.587448	-0.432018	0.68216
ENSG00000039319	-2.50272	-1.5289	-0.792715	-1.28059	0.480751	-0.373974
ENSG00000039523	2.48618	1.75858	1.09612	1.47682	-0.281097	0.488714
ENSG00000039560	-1.72688	-1.22314	-0.744713	-1.28366	0.429628	-0.581324
ENSG00000039650	0.284794	0.380427	0.276306	0.338717	0.0445428	0.275762
ENSG00000040199	2.21782	1.59483	0.934738	1.68512	-0.45908	0.822712
ENSG00000040275	-0.572461	-0.368124	0.00845224	-0.273298	-0.170727	-0.316418
ENSG00000040341	1.50046	1.12589	0.582783	1.38868	-0.64868	0.743264
ENSG00000040487	0.755106	0.655433	0.363781	0.356081	-0.00863124	0.165734
ENSG00000040531	-1.56005	-0.992856	-0.633395	-1.17677	0.608664	-0.648335
ENSG00000040608	2.35317	1.7042	0.972347	1.40075	-0.484373	0.666093
ENSG00000040633	0.406355	0.240171	-0.218771	0.332073	0.133276	0.188641
ENSG00000040731	2.86854	1.96172	1.06685	1.28715	-0.548502	0.523308
ENSG00000040933	1.6319	1.36954	0.665465	1.48407	-0.369953	0.897361
ENSG00000041353	0.766926	0.841911	0.435992	0.962781	-0.251813	0.678719
ENSG00000041357	-0.302405	0.270045	0.0233853	0.3628	0.017105	0.389973
ENSG00000041515	2.08628	1.67025	0.981145	1.29227	-0.481552	0.529663
ENSG00000041802	0.0552831	0.217404	0.0875259	-0.0454624	0.027304	0.0259998
ENSG00000041880	0.595895	0.144819	0.159343	0.3575	-0.254789	0.131466
ENSG00000041982	-1.75796	-1.06722	-0.483196	-1.11064	0.396428	-0.675401
ENSG00000041988	-0.766289	-0.371682	-0.379722	-0.166315	-0.0800401	0.211047
ENSG00000042062	0.221843	0.315204	-0.0374002	-0.050109	0.00853871	0.0252549
ENSG00000042088	-0.0343965	0.301409	0.261132	0.286359	-0.205534	0.274003
ENSG00000042286	-0.143663	-0.234132	-0.0295277	-0.169319	-0.154529	0.148035
ENSG00000042317	0.650918	0.437658	0.317175	0.560883	-0.470904	0.329334
ENSG00000042429	-0.784012	-0.463544	-0.431205	-0.404163	0.0141411	0.207394
ENSG00000042445	-1.88942	-1.28	-0.723341	-1.03951	0.400396	-0.145996
ENSG00000042493	-1.47228	-1.24058	-0.608977	-0.998086	0.853352	-0.424913
ENSG00000042753	NA	0.667627	0.47815	0.897226	-0.265295	0.499429
ENSG00000042781	0.570065	0.242843	0.183686	0.454906	-0.410149	0.222966
ENSG00000042980	-0.892759	-0.543696	-0.425196	-0.671943	1.17211	-0.420068
ENSG00000043093	-1.71262	-1.27516	-0.907533	-0.828451	0.370374	-0.127199
ENSG00000043143	1.85841	1.12406	0.486956	1.06964	-0.221527	0.340091
ENSG00000043355	0.0313358	-0.594791	-0.374404	-0.42696	0.0944926	-0.172037
ENSG00000043462	-0.128909	-0.330619	-0.24435	-0.0629369	0.399678	-0.291422
ENSG00000043514	0.36382	0.49739	0.272095	0.218086	-0.12902	0.251846
ENSG00000043591	1.45494	0.919119	0.29031	0.714037	-0.415508	0.457488
ENSG00000044090	2.26517	1.81473	0.954838	1.5003	-0.355378	0.860511
ENSG00000044115	-3.05941	-2.14592	-1.2237	-2.03021	0.718359	-0.912985
ENSG00000044446	-0.846339	-0.456913	0.0344032	-0.367879	0.0768416	-0.0500123
ENSG00000044459	-1.10593	-1.03232	-0.650282	-0.749702	0.100913	-0.229273
ENSG00000044524	1.78784	1.44428	0.697439	1.04174	-0.488639	0.687264
ENSG00000044574	0.405962	0.0228677	-0.140618	-0.27561	0.0907937	-0.458778
ENSG00000046604	0.690568	0.575397	0.311213	0.431586	-0.167441	0.321554
ENSG00000046647	-0.748499	-0.498329	0.0265277	-0.412224	0.0287528	-0.260516
ENSG00000046651	-1.38711	-0.965886	-0.543202	-1.12676	0.257687	-0.394811
ENSG00000046653	-2.53656	-1.95036	-1.16451	-1.80146	0.670752	-0.673044
ENSG00000046889	-0.728454	-0.889383	-0.670025	-0.931999	0.285139	-0.266572
ENSG00000047056	2.71053	1.88267	1.35762	2.0108	-0.690245	0.606767
ENSG00000047188	1.24499	0.912792	0.706937	0.964795	-0.282068	0.399054
ENSG00000047230	-2.60864	-1.96916	-0.985237	-1.5128	0.47916	-0.556203
ENSG00000047249	0.989209	0.940107	0.588701	0.890569	-0.316537	0.555116
ENSG00000047315	-0.00317408	0.451419	0.327498	0.429696	-0.019398	0.363562
ENSG00000047346	-0.450412	-0.498358	-0.0385358	-0.170393	0.0434932	-0.406242
ENSG00000047365	-2.67388	-1.57061	-0.917508	-1.74138	0.619523	-0.653493
ENSG00000047410	-0.431459	-0.343556	-0.132645	-0.617841	0.0580717	-0.172989
ENSG00000047457	-1.41127	-1.14408	-0.489417	-0.843612	0.204921	-0.603173
ENSG00000047578	0.124851	0.0196699	0.192643	-0.184076	-0.162382	-0.15147
ENSG00000047579	1.61268	0.852544	0.588525	0.810583	-0.251966	0.215685
ENSG00000047597	1.45154	0.988839	0.807251	1.50062	-0.627832	0.618635
ENSG00000047617	0.0510757	-0.117083	-0.222356	-0.237825	-0.137172	-0.230497
ENSG00000047621	1.17732	1.29405	0.617919	0.878477	-0.424777	0.662903
ENSG00000047634	-1.12944	-0.924158	-0.408775	-0.585386	0.0395996	-0.219724
ENSG00000047644	-1.3221	-1.10793	-0.673594	-1.18604	0.242243	-0.557765
ENSG00000047648	0.204729	-0.0274607	0.136416	-0.246497	0.005074	-0.174361
ENSG00000047662	1.255	0.778163	0.549182	0.425029	-0.493377	0.138148
ENSG00000047849	-2.14504	-1.59585	-0.705041	-1.11922	0.208631	-0.407968
ENSG00000047932	1.12252	0.704637	0.452603	0.713036	-0.482144	0.192643
ENSG00000047936	0.5217	0.250032	0.270742	0.625123	-0.186737	0.0879491
ENSG00000048028	1.23044	0.869548	0.368886	0.596874	-0.196298	0.324619
ENSG00000048052	1.26658	1.01066	0.436428	0.794642	-0.325283	0.659425
ENSG00000048140	0.868075	0.974459	0.176665	0.46342	0.0105912	0.488975
ENSG00000048162	0.658953	0.445104	0.0887587	0.385985	-0.236865	0.158519
ENSG00000048342	0.230513	-0.207505	-0.113157	-0.180541	-0.121195	0.00579076
ENSG00000048392	-1.04375	-0.589794	-0.373561	-0.190025	0.25722	-0.0812794
ENSG00000048405	-0.360124	-0.464366	-0.262638	-0.411298	0.00744397	-0.303414
ENSG00000048471	-1.77056	-1.18867	-0.424469	-1.02526	0.443101	-0.522059
ENSG00000048540	1.09845	0.60995	0.200601	0.743435	-0.322221	0.518712
ENSG00000048544	0.0186932	0.249743	0.185858	0.294978	-0.14697	0.387758
ENSG00000048649	0.298966	-0.215133	-0.27546	0.155287	-0.208177	0.170706
ENSG00000048707	1.31178	1.18325	0.895939	0.927773	-0.144066	0.153535
ENSG00000048740	2.65757	1.69515	0.963029	1.54932	-0.391364	0.483682
ENSG00000048828	0.54437	0.0626532	0.0252266	-0.0636931	0.128668	-0.234585
ENSG00000048991	3.07167	1.92821	1.01394	1.39095	-0.610291	0.393191
ENSG00000049089	-2.23464	-1.42303	-0.689222	-1.22196	0.32036	-0.500816
ENSG00000049130	0.814874	0.528574	0.32777	0.895059	-0.283627	0.541336
ENSG00000049167	-0.186627	0.0702513	0.144491	0.194295	-0.0140254	0.349895
ENSG00000049192	0.639908	0.45278	0.110756	0.298084	-0.250613	0.372349
ENSG00000049239	-1.76522	-1.19736	-0.387728	-1.05778	0.39755	-0.568757
ENSG00000049245	-2.46443	-1.82846	-0.912891	-1.71648	0.753722	-0.987144
ENSG00000049246	0.256851	-0.183415	0.170033	0.0370327	-0.0713938	-0.137099
ENSG00000049283	0.639746	0.225818	0.214191	0.764658	-0.327097	0.107576
ENSG00000049323	-1.63132	-1.35853	-0.723687	-1.22554	0.386671	-0.727528
ENSG00000049449	-0.0106751	-0.220554	-0.360391	-0.17694	0.00821759	-0.0308656
ENSG00000049540	-1.53085	-0.947773	-0.540728	-0.836692	0.341841	-0.430461
ENSG00000049541	-0.180516	-0.214814	-0.174818	0.0359408	-0.0502177	-0.0356226
ENSG00000049618	NA	1.41874	0.836167	1.14509	-0.449993	0.189888
ENSG00000049656	-0.194907	0.212837	-0.156834	0.278072	0.135171	0.563914
ENSG00000049759	2.22728	1.47847	0.774273	1.50703	-0.511206	0.577157
ENSG00000049769	1.68576	1.15346	0.76617	1.13749	-0.583575	0.601901
ENSG00000049860	0.297868	0.381514	0.139841	0.383105	-0.0303107	0.395465
ENSG00000049883	1.16934	1.00041	0.881778	1.08653	-0.506537	0.625209
ENSG00000050030	2.24142	1.60329	0.950807	NA	-0.530861	0.744955
ENSG00000050130	-1.50021	-0.606577	-0.441089	-0.617233	0.474572	-0.13265
ENSG00000050165	-0.333973	-0.0694884	0.0577935	0.164425	0.0825209	0.35218
ENSG00000050344	-1.0746	-0.924029	-0.432501	-0.70608	0.28893	-0.442381
ENSG00000050393	0.553431	0.203259	0.0800605	0.332439	-0.176551	0.27426
ENSG00000050405	-2.11404	-1.40418	-0.900158	-1.36993	0.479258	-0.531113
ENSG00000050426	-0.11254	0.0316952	0.245804	0.410736	-0.288852	0.312549
ENSG00000050438	1.67824	1.49444	0.883565	1.43248	-0.377273	0.461841
ENSG00000050555	0.312724	0.355237	0.241558	0.136048	-0.171035	0.0490061
ENSG00000050628	0.541845	0.586623	0.20317	0.273418	-0.110787	0.238189
ENSG00000050748	1.42968	1.30082	0.823294	1.52413	-0.517913	0.823435
ENSG00000050767	1.45592	1.04419	0.576065	0.720662	-0.522505	0.613831
ENSG00000050820	-0.497808	-0.34232	-0.27754	-0.678543	-0.00608022	-0.56251
ENSG00000051009	2.13357	1.75552	1.13873	1.25259	-0.436441	0.539441
ENSG00000051108	-0.234501	-0.291777	-0.278114	-0.293185	0.233141	-0.368405
ENSG00000051128	-2.14582	-1.527	-0.928368	-1.34409	0.61335	-0.577795
ENSG00000051341	1.48419	0.821361	0.452798	0.857666	-0.525664	0.35371
ENSG00000051382	1.40758	1.11447	0.797955	1.42355	-0.319423	0.477388
ENSG00000051523	-1.34153	-0.938982	-0.551865	-0.99916	1.20077	-0.659348
ENSG00000051596	0.84269	0.757182	0.412625	0.738096	-0.219958	0.416017
ENSG00000051620	-1.72478	-1.42806	-0.928038	-1.117	0.365196	-0.317941
ENSG00000051825	0.090075	0.0991919	-0.128975	0.0849857	-0.120821	0.451234
ENSG00000052126	1.98263	1.06728	0.57109	1.03586	-0.693893	0.467858
ENSG00000052723	-0.708831	-0.555639	-0.294326	-0.192637	0.161962	-0.186462
ENSG00000052749	1.61889	1.18212	0.661706	1.12554	-0.360176	0.454439
ENSG00000052795	0.705575	0.551563	0.317581	0.514207	-0.155913	-0.10803
ENSG00000052802	-1.05808	-0.477337	-0.237736	-0.470344	0.178578	-0.0719859
ENSG00000052841	0.741228	0.710007	0.338852	0.132534	-0.0336135	0.216492
ENSG00000053108	2.93963	2.0857	1.2649	1.95609	-0.620195	0.634023
ENSG00000053254	-0.203765	-0.786662	-0.637192	-0.433104	0.446095	-0.502609
ENSG00000053328	0.973129	0.520851	0.486087	0.718104	-0.27471	0.30865
ENSG00000053371	-1.12336	-0.931961	-0.337059	-0.668278	0.203451	-0.179252
ENSG00000053372	0.456578	0.698743	0.281277	0.626899	-0.328885	0.684408
ENSG00000053438	1.41348	1.0811	0.534646	0.739624	-0.291386	0.328809
ENSG00000053501	0.248786	0.129377	-0.142264	0.274604	-0.123396	0.177344
ENSG00000053524	0.417269	-8.1003e-05	-0.00563774	0.151806	-0.21293	0.258999
ENSG00000053702	-0.530049	-0.359704	-0.17116	-0.232348	0.243781	-0.456483
ENSG00000053747	0.950553	0.696088	0.328328	0.326973	-0.233483	0.352111
ENSG00000053770	0.438231	0.0734451	0.288713	0.343376	-0.2074	-0.264996
ENSG00000053900	-0.249741	0.271205	0.388528	0.519354	-0.0692594	0.560419
ENSG00000053918	-0.458331	-0.286257	-0.204652	-0.357072	0.726761	-0.244595
ENSG00000054116	-0.103819	0.187145	-0.0336842	0.345161	0.104289	0.352777
ENSG00000054118	0.24485	0.110573	0.208161	0.0611772	-0.128433	-0.151173
ENSG00000054148	-1.66519	-1.22102	-0.770258	-0.856258	0.513969	-0.230252
ENSG00000054179	-0.417858	-0.708564	-0.166826	-0.441084	0.0919635	-0.118609
ENSG00000054267	-1.67142	-1.24456	-0.719468	-0.986731	0.158437	-0.437268
ENSG00000054277	1.77772	1.48844	0.9713	1.23787	-0.639253	0.617432
ENSG00000054282	-0.771809	-0.517025	-0.403483	-0.506053	0.00403142	-0.166965
ENSG00000054356	2.69009	2.02142	1.34669	1.93848	-0.571067	0.690542
ENSG00000054392	0.592299	0.366048	0.338291	0.674249	-0.316895	0.435455
ENSG00000054523	0.678001	0.425295	0.648543	0.37201	0.128961	-0.0163145
ENSG00000054598	-0.419744	-0.352821	-0.41719	-0.458666	0.16395	-0.243412
ENSG00000054611	0.174957	0.159	0.239633	0.186472	0.0954947	-0.0838785
ENSG00000054654	-0.449774	-0.204719	-0.399224	-0.585421	0.142109	-0.142136
ENSG00000054690	-2.21928	-1.38602	-0.652109	-1.19177	0.405562	-0.710603
ENSG00000054793	2.52684	1.86673	NA	1.75529	-0.49989	0.488856
ENSG00000054803	1.78941	1.16921	0.723893	1.43088	-0.452251	0.631959
ENSG00000054965	1.51045	0.991202	0.813478	0.526725	-0.217556	0.0528466
ENSG00000054967	-1.30026	-0.871916	-0.475538	-0.80855	0.203864	-0.449889
ENSG00000054983	-2.54973	-1.74932	-0.963681	-1.46883	0.575666	-0.478611
ENSG00000055044	0.535703	0.234504	0.156478	0.0625752	-0.37434	0.0847034
ENSG00000055070	-1.01404	-1.37216	-0.596122	-0.964147	0.341092	-0.744978
ENSG00000055118	2.553	1.8511	1.002	1.4287	-0.602121	0.58184
ENSG00000055130	2.54143	NA	1.06264	1.45548	-0.455967	0.377398
ENSG00000055147	-0.812316	-0.610795	-0.42724	-0.493058	0.19411	-0.0987352
ENSG00000055163	3.19394	2.1627	1.45496	2.00093	-0.641292	0.635872
ENSG00000055208	0.160994	-0.436729	-0.213487	-0.512357	0.377728	-0.584894
ENSG00000055211	-2.28995	-1.77805	-0.89444	-1.60383	0.664136	-0.818528
ENSG00000055332	-0.0557346	-0.385448	-0.242823	0.0175669	0.0434039	0.00747289
ENSG00000055483	0.117468	-0.125103	0.0887637	-0.206623	-0.109466	-0.2601
ENSG00000055609	NA	-0.646469	-0.379892	-1.07492	0.465988	-0.685832
ENSG00000055813	2.24455	1.74829	1.00175	1.25259	-0.690241	0.573486
ENSG00000055917	2.50735	1.46027	0.966206	1.19294	-0.206465	0.0221456
ENSG00000055950	-1.92249	-1.32443	-0.901705	-0.759552	0.379643	-0.0857612
ENSG00000056050	-0.525387	-0.212405	-0.168163	-0.0449616	-0.0166661	-0.000365292
ENSG00000056097	0.371776	0.196927	-0.0994662	-0.183458	0.137742	-0.296712
ENSG00000056277	1.43879	0.914063	0.686937	0.886361	-0.351847	0.371474
ENSG00000056291	0.237392	0.508834	0.355967	0.2814	-0.276296	0.169189
ENSG00000056487	0.406734	0.0102742	-0.0956287	-0.221051	-0.0678814	0.00121914
ENSG00000056558	-2.11381	-1.38139	-0.708121	-1.2447	0.268491	-0.621662
ENSG00000056586	0.429106	0.25203	0.112183	0.587999	-0.112458	0.205199
ENSG00000056736	-0.802578	-0.97316	-0.676469	-0.875378	0.424297	-0.467324
ENSG00000056972	-0.825516	-0.901867	-0.483972	-0.795322	0.101131	-0.499434
ENSG00000056998	-0.295509	-0.372255	0.0383359	-0.219524	0.110281	-0.319094
ENSG00000057019	1.42246	0.789931	0.250474	0.953283	-0.453038	0.407834
ENSG00000057252	-1.00214	-0.940658	-0.612003	-0.611325	0.652004	-0.486144
ENSG00000057294	1.01228	0.553945	0.385478	0.669272	-0.400525	0.352132
ENSG00000057468	0.435614	0.213515	-0.134071	0.114598	0.00766992	0.0728504
ENSG00000057593	1.26478	0.977041	0.583227	0.971484	-0.564152	0.540335
ENSG00000057608	-2.39731	-1.4984	-0.935884	-1.29884	0.556334	-0.362912
ENSG00000057657	0.246007	0.0555685	0.0295137	0.102248	0.0756816	0.0126007
ENSG00000057663	0.464816	0.623806	0.26515	0.726638	-0.158199	0.56589
ENSG00000057704	-2.39401	-1.50718	-0.823992	-1.40443	0.753578	-0.837731
ENSG00000057757	0.236185	0.5077	0.339021	0.532587	-0.197526	0.373863
ENSG00000057935	3.05149	1.88598	1.27413	1.84045	-0.779243	0.629705
ENSG00000058056	-0.246431	-0.176571	0.204536	0.196413	-0.192479	-0.0380883
ENSG00000058063	-0.593636	-0.175251	-0.190155	-0.527362	0.379504	-0.437337
ENSG00000058091	1.72225	1.54115	0.810754	1.60046	-0.644944	0.949092
ENSG00000058262	-1.36639	-1.01201	-0.53034	-1.19978	0.692858	-0.692624
ENSG00000058272	0.903489	0.667021	0.216126	0.487429	-0.447897	0.70424
ENSG00000058335	2.57735	2.02461	1.17889	1.72471	-0.557637	0.53285
ENSG00000058404	2.40282	2.01648	1.0283	1.66751	-0.591742	0.772048
ENSG00000058453	0.0402178	0.152772	0.0176178	-0.100778	0.108302	0.0409014
ENSG00000058600	-0.092813	0.185592	-0.00423641	0.200034	-0.000784995	0.52319
ENSG00000058668	1.59291	0.963396	0.882848	1.09471	-0.229346	0.25644
ENSG00000058673	-0.46998	-0.339548	-0.42774	-0.628812	0.368642	-0.352275
ENSG00000058729	-0.594011	-0.45594	-0.339227	-0.321286	-0.0541206	-0.00618132
ENSG00000058799	0.428378	0.64466	0.218337	0.236556	-0.00507228	0.064472
ENSG00000058804	-0.361701	0.30488	-0.0754909	0.203785	0.156597	0.499713
ENSG00000058866	-0.00324776	-0.0972834	0.023378	-0.00365606	-0.0588655	-0.172857
ENSG00000059122	0.84402	0.584357	0.496342	0.706708	-0.343037	0.436651
ENSG00000059145	0.00541879	-0.0440016	-0.0110172	0.20215	-0.139779	0.00662312
ENSG00000059377	-1.54391	-0.998488	-0.668082	-1.09324	1.43388	-0.589889
ENSG00000059378	-1.88893	-1.20907	-0.651306	-1.24017	0.572305	-0.570206
ENSG00000059573	0.444557	0.4529	0.285351	0.211741	-0.0345435	0.227538
ENSG00000059588	0.83631	0.772482	0.939248	0.913314	-0.376583	0.646122
ENSG00000059691	0.0998659	0.23729	0.00211765	0.401339	-0.255725	0.70238
ENSG00000059728	0.455986	0.0279856	-0.139631	-0.302197	-0.162804	-0.306608
ENSG00000059758	-0.625659	0.0800878	-0.0948964	-0.290945	0.0325616	0.0725214
ENSG00000059769	0.407668	0.396226	0.105521	0.521413	-0.273214	0.322842
ENSG00000059804	0.367941	0.368099	0.126667	0.274805	-0.0457985	0.166141
ENSG00000059915	1.81779	1.13943	0.673865	0.944637	-0.610568	0.690055
ENSG00000060069	-0.437625	-0.0766324	0.000496437	-0.331487	0.112666	-0.2288
ENSG00000060138	-0.556446	-0.744738	-0.347302	-0.625994	0.0752373	-0.602963
ENSG00000060140	2.10478	1.70506	0.934371	1.50107	-0.664331	0.817274
ENSG00000060237	-0.585372	-0.568573	-0.0894195	-0.746451	0.224371	-0.73152
ENSG00000060339	-0.18247	-0.421536	-0.237506	-0.29566	-0.186098	-0.395061
ENSG00000060491	0.609216	0.483593	0.0882819	0.17743	-0.0500318	0.174251
ENSG00000060558	0.193298	0.33545	0.159668	0.235709	0.21143	0.256717
ENSG00000060642	-0.75426	-0.637165	-0.506102	-0.46769	0.216556	-0.0890628
ENSG00000060656	1.09738	0.862333	0.585472	0.766838	-0.258364	0.136176
ENSG00000060688	-1.14204	-0.622884	-0.218474	-0.601156	0.229069	-0.296724
ENSG00000060709	2.66821	1.88726	0.926031	1.56286	-0.50713	0.635575
ENSG00000060718	1.3183	1.07625	0.582916	0.542777	-0.196019	0.321552
ENSG00000060749	-0.275183	-0.819538	-0.339752	-0.636914	0.127517	-0.494151
ENSG00000060762	-1.77587	-1.24428	-0.819506	-1.20052	0.486369	-0.630548
ENSG00000060971	-1.88468	-1.26947	-0.615354	-0.931225	0.369919	-0.233713
ENSG00000060982	-0.462737	-0.109638	0.0419924	0.404617	0.0149421	0.112174
ENSG00000061273	-0.724804	-0.583889	-0.368135	-0.796322	0.12012	-0.510371
ENSG00000061337	2.60176	1.62464	1.00742	1.45015	-0.523991	0.571612
ENSG00000061455	0.370122	0.110222	0.139835	0.293627	-0.21779	0.031321
ENSG00000061656	0.100599	0.0889034	0.00814007	0.0832727	-0.191363	0.168493
ENSG00000061676	1.17126	0.997824	0.405286	0.971301	-0.27604	0.560638
ENSG00000061794	0.0544694	0.188469	-0.0428694	-0.0588106	-0.0929228	0.106681
ENSG00000061918	2.6573	2.00151	1.28448	1.86215	-0.667651	0.685053
ENSG00000061936	-0.950849	-0.692607	-0.390715	-0.733476	0.0711841	-0.425185
ENSG00000061938	1.29889	0.732545	0.573198	0.636752	-0.328813	0.465122
ENSG00000061987	-1.43711	-0.822988	-0.172455	-0.579125	0.363697	-0.253673
ENSG00000062038	1.03117	0.710374	0.46656	0.441257	-0.350016	0.240658
ENSG00000062096	0.41825	0.0494597	-0.154499	-0.0183643	-0.0521667	0.193795
ENSG00000062194	-1.33216	-0.975649	-0.697269	-0.996991	0.113522	-0.10958
ENSG00000062282	0.420137	0.557117	0.37344	0.671562	-0.490686	0.498447
ENSG00000062370	0.26186	0.348705	0.219706	-0.0625937	-0.0145633	0.028175
ENSG00000062485	2.10673	1.08386	0.88576	1.53173	-0.446395	0.321085
ENSG00000062524	1.60519	1.04123	0.421906	0.783543	-0.369473	0.520767
ENSG00000062598	0.648915	0.443382	0.296096	-0.0103499	-0.0237275	-0.3461
ENSG00000062650	-1.45383	-1.27392	-0.769182	-1.14879	0.377322	-0.518985
ENSG00000062716	-1.50719	-0.994928	-0.609248	-0.816436	0.410474	-0.369276
ENSG00000062725	-2.01738	-1.19524	-0.850919	-0.788451	0.36079	-0.120005
ENSG00000062822	-0.952124	-0.545496	-0.479965	-0.778205	0.450438	-0.394717
ENSG00000063015	2.32431	1.83385	1.0829	1.58954	-0.378049	0.575196
ENSG00000063046	-1.93469	-1.39786	-0.797337	-1.15948	0.290437	-0.335826
ENSG00000063169	1.43373	0.931235	0.583715	0.495921	-0.255384	0.0195918
ENSG00000063176	0.962885	0.596571	0.502465	0.870531	-0.504036	0.450806
ENSG00000063177	-1.81665	-1.45324	-0.933154	-1.12435	0.390085	-0.400236
ENSG00000063180	1.33168	1.04692	0.353483	0.733537	-0.390493	0.643564
ENSG00000063241	-0.695437	-0.463743	-0.431007	-0.356109	-0.0120273	0.263332
ENSG00000063244	0.265818	-0.0537518	-0.2698	-0.183589	0.134203	-0.173231
ENSG00000063245	2.66688	1.51801	1.12127	1.5294	-0.529342	0.287207
ENSG00000063322	-0.371246	-0.584376	-0.0476525	-0.277397	-0.273936	-0.106157
ENSG00000063438	1.18053	0.918756	0.42937	0.556142	-0.237988	0.356909
ENSG00000063587	0.083959	-0.463912	-0.0403155	-0.23487	-0.0181964	-0.364717
ENSG00000063601	1.82382	1.1546	0.879792	1.21037	-0.416118	0.386138
ENSG00000063660	1.53583	1.0609	0.929164	0.938933	-0.269719	0.428644
ENSG00000063761	0.267029	0.508796	0.41235	0.46301	-0.0816976	0.295118
ENSG00000063854	0.403436	0.29682	0.0433532	0.515939	-0.301457	0.439281
ENSG00000063978	-0.004344	-0.166692	-0.0665323	0.00357259	-0.148846	-0.137483
ENSG00000064012	-0.428821	-0.319864	-0.277013	-0.281686	0.313004	-0.0948125
ENSG00000064042	-1.43977	-1.01194	-0.681836	-1.15087	0.350775	-0.622795
ENSG00000064102	-0.475986	-0.324571	-0.286163	-0.522729	0.333551	-0.494288
ENSG00000064115	0.328686	0.494673	0.222017	0.179726	0.164618	0.2303
ENSG00000064199	0.00641504	0.150617	0.0768308	0.371757	-0.402055	0.616524
ENSG00000064205	-0.554793	-0.510502	-0.0923622	-0.287068	-0.187824	-0.189533
ENSG00000064225	0.684457	0.616162	0.101271	0.647548	-0.0295395	0.497826
ENSG00000064270	0.32663	0.465725	0.22676	0.274703	-0.232523	0.416437
ENSG00000064300	-1.15664	-0.823814	-0.394678	-0.75361	0.193447	-0.765038
ENSG00000064309	1.81594	1.17771	0.624137	1.12097	-0.541548	0.527565
ENSG00000064313	-0.457318	-0.0921752	-0.0412038	-0.216504	0.145415	0.077082
ENSG00000064393	-1.58267	-1.20869	-0.528633	-1.19965	0.371471	-0.729513
ENSG00000064419	1.78225	1.22065	0.778941	0.762384	-0.312103	0.103172
ENSG00000064490	-1.69367	-1.35755	-0.896603	-1.04529	0.432523	-0.248681
ENSG00000064545	0.634154	0.513535	0.2974	0.291537	-0.0931613	0.174186
ENSG00000064601	0.380861	0.0857699	0.0539945	0.373831	-0.0956277	0.0564415
ENSG00000064607	1.74742	1.55724	0.688449	0.970861	-0.282175	0.745266
ENSG00000064651	-2.26976	-1.38042	-0.759138	-1.27415	0.731715	-0.674301
ENSG00000064652	0.329826	0.324822	0.187384	0.335746	-0.178786	0.159268
ENSG00000064655	-0.204942	-0.772383	-0.583374	-0.59328	0.0910131	-0.109098
ENSG00000064666	-1.42254	-1.17491	-0.684408	-1.10937	0.227423	-0.748896
ENSG00000064687	1.30824	1.10448	0.518384	0.861612	NA	0.502326
ENSG00000064692	0.799904	0.26251	0.138348	0.145621	-0.280256	0.18955
ENSG00000064703	0.951077	0.806099	0.215587	0.598144	-0.205821	0.596237
ENSG00000064726	-0.507229	0.112358	-0.174313	-0.236992	0.122634	0.183183
ENSG00000064763	1.41219	1.2741	0.804037	1.39936	-0.527253	0.665284
ENSG00000064787	-1.87359	-1.24242	-0.676181	-1.1767	0.156672	-0.59049
ENSG00000064932	-0.919092	-0.814224	-0.443364	-0.877644	0.188983	-0.750865
ENSG00000064933	0.116733	0.302777	0.0583633	0.240067	0.0436932	0.347587
ENSG00000064961	-2.36931	-1.82876	-1.1859	-1.58487	0.653419	-0.737672
ENSG00000064989	-1.72672	-1.0201	-0.616639	-0.97022	0.412315	-0.196697
ENSG00000064995	-0.0917916	0.267346	0.0363562	-0.183005	0.0678813	-0.000172475
ENSG00000064999	1.38348	1.08401	0.546418	0.525774	0.0272893	0.0506754
ENSG00000065000	2.49448	1.66389	1.17008	1.65757	-0.562568	0.605719
ENSG00000065029	0.542364	0.554863	0.361896	0.240232	-0.0231675	0.111772
ENSG00000065054	-0.238239	-0.448249	-0.224232	-0.105219	-0.135962	-0.187638
ENSG00000065057	-0.370263	-0.0308953	-0.0583891	0.188623	0.103446	0.409743
ENSG00000065060	1.60375	0.87784	0.600422	0.899249	-0.190012	0.27146
ENSG00000065135	-1.18453	-1.05498	-0.617719	-1.15283	0.523072	-0.646414
ENSG00000065150	1.26731	0.878453	0.59082	0.95043	-0.337224	0.565957
ENSG00000065154	-0.399817	0.282576	0.0611195	0.328391	0.0919534	0.639233
ENSG00000065183	0.333957	0.515809	0.229264	0.293348	-0.189363	0.485263
ENSG00000065243	-1.70327	-1.38758	-0.914327	-1.49376	0.661169	-0.645129
ENSG00000065268	0.0420541	0.233028	0.143542	0.155244	-0.0193865	0.0961803
ENSG00000065308	1.02246	0.561331	0.292343	0.0904233	-0.0605255	-0.0602325
ENSG00000065320	-0.50092	-0.384758	-0.20284	-0.667463	0.203171	-0.352896
ENSG00000065325	0.905235	0.642212	0.441771	0.625657	-0.182294	0.268659
ENSG00000065357	1.81414	1.25757	0.589927	1.08906	-0.208395	0.575646
ENSG00000065361	-2.41129	-1.53879	-0.864434	-1.38979	0.58746	-0.76257
ENSG00000065413	-1.34778	-0.663577	-0.433826	-0.871254	0.802014	-0.303955
ENSG00000065427	-1.32713	-0.830894	-0.570892	-0.702855	0.221329	-0.00606104
ENSG00000065457	0.710734	0.721542	0.658914	0.790429	-0.150664	0.33016
ENSG00000065485	1.23816	0.887273	0.514237	0.602378	-0.324721	0.170676
ENSG00000065491	2.53231	1.87092	1.10484	1.48554	-0.431048	0.421933
ENSG00000065518	0.339598	-0.106691	-0.13845	0.138291	-0.142822	-0.0711781
ENSG00000065526	1.02812	0.181099	0.248335	-0.0668069	-0.0896861	-0.561299
ENSG00000065534	-2.62072	-2.01531	-1.23549	-1.58883	0.504115	-0.627119
ENSG00000065548	1.41515	1.35114	0.678671	0.939606	-0.44222	0.397187
ENSG00000065559	2.01718	1.78063	0.799845	1.28391	-0.384974	0.62967
ENSG00000065600	-2.3239	-1.39354	-0.890316	-1.46492	0.715068	-0.647938
ENSG00000065609	2.88882	2.17584	1.36003	2.03872	-0.632269	0.61076
ENSG00000065613	-0.504222	-0.295724	-0.069298	-0.42307	-0.0109588	-0.00791842
ENSG00000065615	0.301233	0.175083	-0.0353046	0.346218	0.00170778	0.0606476
ENSG00000065618	-0.584635	-0.639965	-0.405887	-0.436048	-0.204748	0.0459995
ENSG00000065621	0.0894983	0.159903	0.12918	0.0735166	-0.191142	0.289731
ENSG00000065665	1.08012	1.12295	0.740669	0.95853	-0.191317	0.442091
ENSG00000065675	-1.59641	-0.727338	-0.291943	-0.837982	0.332501	-0.402539
ENSG00000065717	1.44141	0.885612	0.597766	0.897067	-0.375908	0.24599
ENSG00000065802	-0.203603	0.049107	0.293127	0.0228454	-0.0396089	0.187499
ENSG00000065809	-2.66962	-1.74798	-0.962235	-1.59394	0.625288	-0.816291
ENSG00000065833	0.920004	0.383013	0.213398	0.308383	-0.0839361	0.00582905
ENSG00000065882	1.23503	0.792234	0.420561	0.535354	-0.0700775	0.16843
ENSG00000065883	0.824742	0.313303	0.11662	0.171862	-0.286911	0.213883
ENSG00000065911	-1.44372	-1.03806	-0.595476	-0.911025	0.51185	-0.629149
ENSG00000065923	2.76551	2.05548	1.3341	1.83254	-0.512919	0.611834
ENSG00000065970	0.61084	0.306487	0.322106	0.299025	0.00843031	0.0358007
ENSG00000065978	-1.25904	-1.10552	-0.808671	-1.39278	0.511549	-0.963006
ENSG00000065989	2.28863	1.48783	1.27183	1.77109	-0.564801	0.500344
ENSG00000066027	-1.51436	-1.06788	-0.782414	-1.36389	0.496217	-0.363864
ENSG00000066032	1.29487	0.584209	0.252729	0.48645	-0.334084	0.575945
ENSG00000066044	0.768712	0.397099	0.168145	0.556313	-0.0743113	0.0628953
ENSG00000066056	-0.866075	-0.36794	-0.477977	-0.720695	0.324226	-0.252948
ENSG00000066084	-1.92557	-1.25963	-0.642146	-1.26247	0.625033	-0.940094
ENSG00000066117	1.15594	0.687932	0.557966	0.612462	-0.131431	-0.0718773
ENSG00000066135	1.40634	1.19288	0.745615	0.804589	-0.193316	0.298147
ENSG00000066136	2.21698	1.33277	0.669515	1.14253	-0.542545	0.34507
ENSG00000066185	-0.252396	-0.344562	-0.0780793	0.00374008	-0.217664	0.143474
ENSG00000066230	0.365299	0.456413	0.257984	0.17387	-0.108691	0.235201
ENSG00000066248	2.55088	1.96775	1.13928	1.67527	-0.727956	0.657102
ENSG00000066279	0.457249	0.287018	0.0711496	0.428085	-0.264571	0.198105
ENSG00000066294	-1.18179	-0.685247	-0.553842	-0.818224	1.53083	-0.346119
ENSG00000066322	-2.44979	-1.54519	-0.880997	-1.44071	0.701859	-0.788264
ENSG00000066336	-0.722254	-0.701645	-0.392282	-0.745716	0.95366	-0.710106
ENSG00000066379	-0.87793	-0.603159	-0.312142	-0.502509	0.16437	-0.0386892
ENSG00000066382	2.11584	1.56856	0.916903	1.5215	-0.593404	0.845708
ENSG00000066422	0.217539	0.164978	-0.0899594	0.297633	-0.17668	0.367966
ENSG00000066427	-0.283375	0.0531114	0.0264925	0.575177	-0.0394191	0.538082
ENSG00000066455	-0.386642	-0.227282	-0.0234352	-0.233982	-0.0548245	-0.269662
ENSG00000066468	-2.47327	-1.99412	-1.11821	-1.72281	0.636741	-0.865394
ENSG00000066557	0.546005	0.796178	0.51045	0.642954	-0.247255	0.445883
ENSG00000066583	-0.937706	-0.578168	-0.462745	-0.681691	0.382874	-0.284483
ENSG00000066629	-0.23993	0.0389832	-0.107619	-6.11614e-05	0.161217	0.0553699
ENSG00000066651	0.432905	0.342742	0.546112	0.334415	-0.128451	0.0580456
ENSG00000066654	0.235225	0.263635	0.0421688	0.261291	-0.194932	0.318937
ENSG00000066697	0.974837	0.821123	0.47575	0.689582	-0.331786	0.290967
ENSG00000066735	0.428963	0.433343	0.0744029	-0.0710709	-0.0938838	0.201587
ENSG00000066739	1.7332	1.3959	1.0922	1.45451	-0.370861	0.517835
ENSG00000066777	1.47796	1.44598	0.764199	1.02553	-0.120058	0.57566
ENSG00000066827	1.27613	0.818009	0.308472	0.710433	-0.30802	0.407612
ENSG00000066855	-2.11388	-1.46691	-0.882163	-1.30142	0.44138	-0.637397
ENSG00000066923	-0.428808	-0.204387	0.0408786	-0.305275	0.0926229	-0.44798
ENSG00000066926	-0.754067	-0.498386	-0.148423	-0.291725	0.138877	-0.333809
ENSG00000066933	1.15811	0.922277	0.554984	0.933669	-0.475988	0.55
ENSG00000067048	0.196385	0.111733	-0.0337087	-0.0472531	0.0228964	-0.0175965
ENSG00000067057	1.05401	0.860735	0.511991	0.952912	-0.158297	0.361609
ENSG00000067064	-1.78723	-1.02602	-0.58882	-0.766787	0.211754	-0.0578458
ENSG00000067066	-1.52343	-0.993228	-0.733522	-1.17975	0.844617	-0.704471
ENSG00000067082	-0.378206	-0.5177	-0.295671	-0.454343	0.269007	-0.37088
ENSG00000067113	-0.701037	-0.61064	-0.294116	-0.718568	0.3126	-0.6102
ENSG00000067141	-1.13692	-1.09116	-0.49457	-1.23917	0.441268	-0.867303
ENSG00000067167	-2.41103	-1.69349	-1.06407	-1.81644	0.84527	-0.717434
ENSG00000067177	-0.0625088	-0.265165	-0.231419	-0.512403	0.256598	-0.218952
ENSG00000067182	-0.669575	-0.888596	-0.514889	-0.811466	0.363738	-0.731645
ENSG00000067191	2.76232	1.99654	1.0428	1.76472	-0.618254	0.68569
ENSG00000067208	-1.74531	-1.35069	-0.688268	-0.864913	0.342249	-0.470321
ENSG00000067221	0.641127	0.765068	0.461841	1.0284	-0.469276	0.90109
ENSG00000067225	0.565986	0.545006	0.306483	0.782061	-0.258501	0.66625
ENSG00000067248	-0.0826377	-0.108477	0.0883753	-0.336362	-0.0580704	-0.312613
ENSG00000067334	0.238742	-0.104664	-0.0706898	-0.011657	-0.248676	-0.10357
ENSG00000067365	0.660976	0.604911	0.474027	0.567517	-0.269875	0.210527
ENSG00000067369	2.14761	1.87552	0.993312	1.15921	-0.388047	0.762457
ENSG00000067445	1.28749	1.35999	0.803538	1.17968	-0.451633	0.718188
ENSG00000067533	-0.010737	0.0189487	-0.0244741	0.256517	-0.223595	0.175387
ENSG00000067560	-2.43644	-1.81658	-1.04696	-1.73522	0.760824	-0.733438
ENSG00000067596	0.317341	0.475586	0.209598	0.365959	-0.107683	0.378888
ENSG00000067601	0.610734	0.575887	0.538369	0.400408	-0.282707	0.149963
ENSG00000067606	0.807667	0.872084	0.148367	0.700952	-0.383107	0.632724
ENSG00000067646	-0.0347045	0.0343328	-0.0822619	-0.0676518	0.116627	0.0446393
ENSG00000067704	-0.172694	0.400544	0.290905	-0.0457669	0.266628	0.180637
ENSG00000067715	2.87803	2.14165	1.41914	1.91471	-0.619655	0.506904
ENSG00000067798	1.77545	1.48035	0.964761	0.702507	-0.270706	0.292445
ENSG00000067829	1.60199	0.99612	0.78066	1.22652	-0.4149	0.370349
ENSG00000067836	-0.842196	-0.348217	-0.276888	-0.390486	0.051159	-0.121036
ENSG00000067840	2.08941	1.44841	0.82345	0.986138	-0.682409	0.630517
ENSG00000067842	2.48125	1.82338	1.15782	1.89954	-0.638216	0.682131
ENSG00000067900	-2.03452	-1.7453	-0.96591	-1.61162	0.419848	-0.767731
ENSG00000067955	-2.69779	-2.11126	-1.12805	-1.95282	0.706049	-1.03056
ENSG00000067992	2.7223	2.16055	1.39733	1.85898	-0.518993	0.517262
ENSG00000068001	-1.23084	-0.732825	-0.55489	-0.710083	0.392051	-0.256261
ENSG00000068024	0.699717	0.264789	-0.00733055	0.383672	-0.16293	0.0333901
ENSG00000068028	-1.48939	-0.878592	-0.52242	-0.894117	0.409152	-0.379546
ENSG00000068078	-0.377272	-0.650375	-0.311702	-0.465651	0.147539	0.0877478
ENSG00000068079	-1.34872	-1.09612	-0.544246	-0.931339	0.39071	-0.566123
ENSG00000068097	0.148474	0.201162	0.329964	0.00154807	0.00541513	-0.272674
ENSG00000068120	1.19786	0.614884	0.374437	0.697473	-0.18046	0.0221736
ENSG00000068137	0.117916	-0.084728	-0.0704333	-0.0434549	-0.075809	0.0742481
ENSG00000068305	2.29699	1.48351	0.917208	1.32834	-0.402561	0.153003
ENSG00000068308	2.10524	1.32755	0.810144	1.19383	-0.640629	0.442556
ENSG00000068323	1.69125	0.611592	0.469018	0.696806	-0.458358	-0.0381039
ENSG00000068354	2.45149	1.76254	1.22508	1.73256	-0.46608	0.471979
ENSG00000068366	0.81326	0.989629	0.358768	0.783735	-0.180571	0.491761
ENSG00000068383	1.08622	0.831329	0.372935	0.923536	-0.408167	0.309124
ENSG00000068394	-0.825732	-0.609179	-0.292122	-0.434322	-0.0148684	-0.2392
ENSG00000068400	0.955148	0.890828	0.559982	0.8943	-0.534603	0.704471
ENSG00000068438	0.626535	0.595201	0.244967	0.713502	-0.067496	0.295114
ENSG00000068489	-1.22765	-0.873155	-0.326141	-0.67058	0.18232	-0.212922
ENSG00000068615	1.74161	1.35033	0.829962	1.68794	-0.513141	0.758471
ENSG00000068650	-2.10195	-1.47065	-0.701224	-1.27011	0.492645	-1.08516
ENSG00000068654	1.72617	1.16782	0.943245	1.11079	-0.314988	0.332109
ENSG00000068697	-1.05889	-1.30387	-0.699461	-0.870559	0.416381	-0.576486
ENSG00000068724	-1.99452	-1.20969	-0.66571	-1.36402	0.638533	-0.717105
ENSG00000068745	-0.227571	-0.211244	-0.372266	-0.066034	0.0377913	-0.0729708
ENSG00000068784	-1.26482	-0.82124	-0.285919	-0.608125	0.206607	-0.222799
ENSG00000068796	-0.220561	-0.174135	0.0612988	-0.345447	0.310807	-0.48179
ENSG00000068831	1.40227	1.09731	0.449684	1.16278	-0.400267	0.680155
ENSG00000068878	-1.22979	-0.61024	-0.243134	-0.817953	0.490925	-0.511175
ENSG00000068885	-1.74116	-0.667367	-0.417242	-0.4787	0.258588	0.0418231
ENSG00000068903	-2.66539	-1.79818	-1.08855	-1.65383	0.619492	-0.744152
ENSG00000068912	1.22286	0.915305	0.700273	0.966755	-0.382364	0.342818
ENSG00000068971	1.70647	1.4893	0.998361	1.30044	-0.556176	0.580762
ENSG00000068976	0.180928	-0.251043	-0.33221	-0.180949	0.0925176	0.117203
ENSG00000069020	2.86861	1.66883	0.968593	1.59655	-0.607202	0.546465
ENSG00000069122	0.816003	0.711891	0.231683	0.284667	-0.0870909	0.230587
ENSG00000069188	1.44666	1.18562	0.768563	0.772648	-0.333379	0.192895
ENSG00000069206	1.24797	0.71411	0.376099	0.886645	-0.429334	0.295895
ENSG00000069248	-1.54883	-0.500588	-0.22643	-0.767512	0.424514	0.0481416
ENSG00000069275	-1.94343	-1.3125	-0.608299	-1.19196	0.339123	-0.488277
ENSG00000069329	0.400695	0.724018	0.353106	0.937005	-0.167634	0.764278
ENSG00000069345	-0.0758534	0.197797	-0.0897258	0.382103	-0.178492	0.608968
ENSG00000069399	0.262372	-0.217215	-0.034283	-0.0322294	-0.145844	-0.371659
ENSG00000069424	2.68498	1.54296	1.21052	1.97785	-0.72014	0.629445
ENSG00000069431	-1.52115	-1.17438	-0.566013	-1.04665	0.360798	-0.431006
ENSG00000069493	-0.432576	-0.144712	-0.113373	-0.310465	0.530255	-0.0951932
ENSG00000069509	-0.188427	-0.0589508	0.0593773	0.457068	-0.134605	0.333448
ENSG00000069535	-0.0139753	-0.36986	0.12441	-0.0708512	-0.0350099	-0.393018
ENSG00000069667	-0.180671	-0.472123	-0.42404	0.0445749	-0.0380488	0.0846741
ENSG00000069702	-1.1727	-1.37168	-0.835682	-0.935453	0.494375	-0.400534
ENSG00000069712	2.20719	1.68225	0.912006	1.27523	-0.771619	0.528868
ENSG00000069849	1.53384	1.04148	0.676025	1.06763	-0.146131	0.229886
ENSG00000069869	-1.54566	-1.24056	-0.892956	-1.29657	0.414977	-0.515007
ENSG00000069943	0.0655841	0.0795734	0.17668	0.367801	-0.146847	0.228984
ENSG00000069956	-0.665666	-0.299084	-0.217757	-0.0610607	-0.0411572	0.0660577
ENSG00000069966	1.73259	1.33806	0.766628	1.56966	-0.428983	0.860025
ENSG00000069974	-0.69386	-0.62484	-0.346065	-0.515929	0.165871	-0.402549
ENSG00000069998	-0.0258689	0.332559	-0.0631458	0.0134644	0.0400371	0.292192
ENSG00000070010	-1.85335	-1.18723	-0.903765	-1.07751	0.374792	-0.378412
ENSG00000070018	-1.26254	-1.039	-0.46784	-0.962569	0.438762	-0.409473
ENSG00000070047	0.509745	0.472156	0.194423	-0.0799544	-0.057346	-0.175412
ENSG00000070061	0.925656	1.12507	0.538922	0.50077	-0.0109557	0.35725
ENSG00000070081	0.14291	-0.0527832	-0.168169	0.226142	-0.295901	0.435152
ENSG00000070087	1.82995	1.55446	0.990927	1.37646	-0.525817	0.69424
ENSG00000070159	2.14997	1.72278	0.897042	1.69548	-0.672545	0.868352
ENSG00000070182	2.36224	1.72379	1.05206	1.6265	-0.561109	0.659218
ENSG00000070193	0.653632	0.560298	0.187392	0.395707	-0.285315	0.170364
ENSG00000070214	-2.52218	-1.63038	-0.89211	-1.52955	0.799611	-0.831598
ENSG00000070269	-1.00753	-0.314904	-0.238745	-0.0512497	-0.0764035	0.272017
ENSG00000070366	0.518623	-0.00855923	0.231666	0.0586263	-0.224392	-0.268837
ENSG00000070367	-1.91741	-1.4242	-0.939018	-1.11413	0.507318	-0.376155
ENSG00000070371	-0.893845	-0.482754	-0.0540782	-0.366011	0.0143819	-0.0717106
ENSG00000070388	0.300456	0.373028	0.237278	0.359057	-0.285528	0.33602
ENSG00000070404	-0.559717	-0.383238	-0.219208	-0.400092	0.0202821	-0.231505
ENSG00000070413	1.37752	0.963612	0.850623	0.968141	-0.434743	0.437131
ENSG00000070423	0.577013	0.347255	0.378742	0.427721	-0.262159	0.0541845
ENSG00000070444	1.15155	0.653506	0.483336	0.763017	-0.365897	0.246484
ENSG00000070476	-0.019769	0.0425188	0.0617089	-0.253909	0.0697593	-0.16754
ENSG00000070495	0.299611	0.0211171	-0.305025	-0.190932	0.0881097	-0.164399
ENSG00000070501	0.113008	0.204864	0.160839	0.314267	-0.0991876	0.426335
ENSG00000070540	-0.857564	-0.507591	-0.241351	-0.475623	0.143816	-0.223074
ENSG00000070601	1.87095	1.31763	0.737114	1.12191	-0.49981	0.535473
ENSG00000070610	2.05066	1.7185	0.757418	1.43693	-0.327715	0.780641
ENSG00000070614	-0.00439653	0.0312916	0.353092	-0.198556	0.075582	-0.398331
ENSG00000070669	2.46701	1.84246	1.14756	1.63954	-0.575126	0.558049
ENSG00000070718	1.04803	1.21395	0.706821	1.20883	-0.455607	0.91106
ENSG00000070729	1.67704	0.937123	0.634381	0.908572	-0.512045	0.522701
ENSG00000070731	-0.664129	-0.664361	-0.444285	-0.542363	-0.0183614	-0.244678
ENSG00000070756	0.0124423	-0.470515	-0.222978	-0.591996	0.465914	-0.833548
ENSG00000070759	-1.5669	-1.13617	-0.535795	-1.13471	0.293389	-0.755819
ENSG00000070761	-0.294644	0.0523156	-0.0959782	0.0075932	-0.0238852	0.241294
ENSG00000070770	2.18667	1.35731	0.939415	1.19294	-0.375267	0.0928728
ENSG00000070778	0.32214	-0.0692432	0.206836	-0.02881	-0.0754211	-0.227958
ENSG00000070785	-0.0820263	0.588175	0.363948	0.254965	-0.0433108	0.508834
ENSG00000070808	2.69591	1.91809	1.18366	1.63155	-0.64416	0.734298
ENSG00000070814	1.26654	0.889376	0.272231	0.851746	-0.343658	0.419261
ENSG00000070831	-1.62089	-0.660001	-0.509045	-0.899723	0.568476	-0.18359
ENSG00000070882	1.67593	1.25998	0.548151	0.969473	-0.193862	0.526966
ENSG00000070886	1.02541	0.653992	0.54744	0.664511	-0.465242	0.425806
ENSG00000070950	1.23728	0.967489	0.545734	0.799646	-0.422564	0.603036
ENSG00000070961	2.17213	1.91112	0.886456	1.57745	-0.523961	0.841743
ENSG00000071051	2.22086	1.43545	0.726389	1.06475	-0.429728	0.262492
ENSG00000071054	-1.50046	-1.02467	-0.557691	-1.13873	0.352302	-0.782347
ENSG00000071073	-0.02764	0.0817008	-0.152716	0.132785	0.29073	0.228986
ENSG00000071082	-1.08315	-0.632812	-0.318281	-0.509814	0.257097	-0.0899821
ENSG00000071127	-1.78258	-1.20107	-0.766456	-1.1519	0.625323	-0.521563
ENSG00000071189	-0.86486	-0.588479	-0.51848	-0.267302	0.252575	0.332406
ENSG00000071205	0.47479	0.463917	-0.116687	0.0460795	-0.100816	0.230732
ENSG00000071242	-0.44621	-0.481456	0.146941	-0.256776	-0.059146	-0.550447
ENSG00000071243	0.0384818	0.01155	-0.0765159	-0.100204	0.0104978	0.241031
ENSG00000071246	-0.334509	-0.0260771	-0.0281459	-0.287841	0.3598	-0.106767
ENSG00000071282	-0.6888	-0.424591	-0.178323	-0.621288	0.190279	-0.451691
ENSG00000071462	-1.16596	-0.910489	-0.745506	-0.571217	0.168412	-0.0144103
ENSG00000071537	-0.630568	-0.176391	-0.0484653	-0.13098	0.317683	-0.155956
ENSG00000071539	-0.0177288	0.201095	0.0215795	0.28459	-0.193492	0.496254
ENSG00000071553	1.13442	0.808951	0.599237	0.987657	-0.345737	0.34854
ENSG00000071564	-0.446068	-0.559627	-0.379623	-0.743625	0.171342	-0.411133
ENSG00000071575	0.800452	0.579129	0.163975	0.253837	-0.0393843	0.362015
ENSG00000071626	-1.40057	-0.826866	-0.668811	-0.860799	0.0568639	-0.168083
ENSG00000071655	0.74793	0.633419	0.464444	0.37956	-0.197484	0.438924
ENSG00000071794	-0.701071	-0.206785	-0.0199219	-0.0612942	-0.0533026	0.363768
ENSG00000071859	-1.18298	-0.649715	-0.625522	-0.792166	0.198249	-0.429385
ENSG00000071889	-1.62314	-1.08546	-0.592109	-0.888904	0.0127616	-0.140621
ENSG00000071894	1.59527	1.0912	0.700233	1.00638	-0.148618	0.240256
ENSG00000071967	-1.5691	-1.61146	-0.918376	-1.22162	0.489504	-0.461531
ENSG00000071991	-2.48604	-1.60274	-0.851754	-1.53091	0.608092	-0.921469
ENSG00000071994	-0.597135	0.0320137	-0.25509	-0.139278	0.204412	0.390056
ENSG00000072041	-0.071356	0.25347	0.29854	0.602614	-0.238697	0.443688
ENSG00000072042	-2.09762	-1.11378	-0.93552	-1.06529	0.429109	-0.132047
ENSG00000072062	2.11379	1.24631	0.99543	1.68134	-0.49673	0.497929
ENSG00000072071	3.30571	2.25768	1.49094	1.87706	-0.4984	0.379177
ENSG00000072110	2.50783	1.70152	0.821005	1.49632	-0.460341	0.351715
ENSG00000072121	-0.556019	-0.306453	-0.0189843	-0.536154	0.213376	-0.30453
ENSG00000072133	2.50111	1.92752	1.08173	1.4736	-0.473867	0.659007
ENSG00000072134	-1.14879	-0.653146	-0.545124	-0.987285	0.378398	-0.417184
ENSG00000072135	0.261957	0.138563	0.0521866	-0.0281281	0.269241	-0.0910733
ENSG00000072163	-0.15819	0.0821578	-0.100279	-0.305165	0.0450849	0.0853417
ENSG00000072182	0.779733	0.564666	0.0562467	0.239248	-0.34885	0.347979
ENSG00000072195	1.59556	1.32067	0.552865	0.756856	-0.47752	0.552677
ENSG00000072201	2.35384	1.88049	0.909989	1.63822	-0.659367	0.854354
ENSG00000072210	-1.37717	-0.921984	-0.602822	-0.699249	0.369614	-0.267219
ENSG00000072274	-0.847386	-0.423932	-0.267389	-0.296245	0.384601	-0.0192788
ENSG00000072310	-1.67172	-1.23572	-0.455168	-1.04553	0.388802	-0.508677
ENSG00000072315	2.61667	1.89856	1.18473	1.73294	-0.632282	0.632987
ENSG00000072364	-0.177522	-0.681746	-0.289552	-0.47687	0.194002	-0.526691
ENSG00000072401	0.0764007	0.122688	-0.112863	0.138623	-0.124815	0.0658375
ENSG00000072415	-2.49073	-1.76755	-0.913295	-1.25118	0.544962	-0.74346
ENSG00000072422	0.319237	0.682957	0.33646	0.173516	-0.0795306	0.238901
ENSG00000072501	-0.664054	-0.679987	-0.453465	-0.571595	0.332301	-0.642034
ENSG00000072506	-2.24533	-1.7223	-0.981587	-1.34242	0.603524	-0.572196
ENSG00000072518	2.74886	1.75019	1.13852	1.48734	-0.37854	0.256164
ENSG00000072609	-0.351403	0.130311	0.215095	-0.127308	0.000423976	0.132756
ENSG00000072657	1.71113	1.41652	0.639649	1.33266	-0.431573	0.627365
ENSG00000072682	0.131287	0.153058	-0.0534921	-0.0140969	-0.128231	0.0785181
ENSG00000072736	-0.349851	-0.788084	-0.463354	-0.492144	-0.0708284	-0.360759
ENSG00000072756	-0.075622	0.324678	-0.0371905	0.258859	0.0168143	0.435406
ENSG00000072778	-1.60791	-1.15792	-0.895902	-1.32659	0.592206	-0.449269
ENSG00000072786	-1.0693	-0.606482	-0.47409	-0.940229	0.758439	-0.619305
ENSG00000072803	0.0467918	0.0727715	-0.077171	-0.317553	0.141767	-0.208429
ENSG00000072818	-1.92364	-1.4363	-0.741937	-1.14405	0.199787	-0.444388
ENSG00000072832	2.64111	1.83003	1.14997	1.63403	-0.656309	0.603349
ENSG00000072840	0.0890435	-0.201126	0.0210902	-0.238851	-0.102224	-0.00273427
ENSG00000072849	-1.66409	-1.2063	-0.842308	-1.03848	0.21843	-0.342131
ENSG00000072858	2.27036	1.59327	1.16124	1.43884	-0.647879	0.60329
ENSG00000072864	-2.3966	-1.60149	-0.927898	-1.41945	0.531629	-0.858018
ENSG00000072952	-1.00916	-1.01304	-0.411437	-0.905125	0.187391	-0.517021
ENSG00000072954	1.88262	1.66512	0.745418	1.23608	-0.578743	0.607239
ENSG00000072958	2.2748	1.52952	1.11444	1.52487	-0.454173	0.393018
ENSG00000073008	1.71441	1.43454	0.788688	1.03729	-0.474334	0.43192
ENSG00000073050	0.917955	0.568016	0.351619	0.69049	-0.313923	0.233131
ENSG00000073060	-0.714978	-0.39975	-0.236057	-0.576922	0.133645	-0.305577
ENSG00000073111	-0.633276	-0.346645	-0.0203375	0.0894115	-0.13998	0.181188
ENSG00000073146	0.98428	0.831484	0.515498	0.596703	-0.40712	0.475631
ENSG00000073150	2.51532	1.44431	0.992175	1.49981	-0.576363	0.38239
ENSG00000073169	1.23142	1.05458	0.674724	0.552401	-0.174714	0.206483
ENSG00000073331	-1.70418	-1.07913	-0.503803	-1.05507	0.642396	-0.651436
ENSG00000073350	-2.2227	-1.28405	-0.883136	-1.27017	0.389261	-0.536276
ENSG00000073417	-2.25772	-1.44381	-0.689795	-1.32004	0.451445	-0.711502
ENSG00000073464	0.847407	0.772837	0.482978	0.866374	-0.117172	0.288241
ENSG00000073536	1.51328	1.19906	0.736114	1.07134	-0.517541	0.587063
ENSG00000073578	0.219268	0.15861	0.171037	0.36573	-0.133681	0.312172
ENSG00000073584	-1.67923	-1.16909	-0.695676	-0.820011	0.322952	-0.332078
ENSG00000073605	1.05243	0.852105	0.179493	0.2962	-0.17484	0.174441
ENSG00000073614	-0.519737	-0.621662	-0.106651	-0.670961	0.29066	-0.385775
ENSG00000073670	2.05911	1.97647	1.1264	1.66428	-0.594775	0.956232
ENSG00000073711	-1.64826	-1.1642	-0.489795	-0.989842	0.267749	-0.773517
ENSG00000073712	-2.1287	-1.79672	-1.09587	-1.69817	0.549862	-0.605155
ENSG00000073737	-0.41046	-0.227455	-0.219251	-0.497201	0.798809	-0.22685
ENSG00000073756	0.289408	0.283838	0.0623173	0.153701	-0.170128	0.121953
ENSG00000073803	1.74966	1.00694	0.571724	1.14727	-0.582983	0.569759
ENSG00000073849	-0.570257	-0.283904	-0.273699	-0.578431	1.11801	-0.372015
ENSG00000073910	3.29206	2.4258	1.43782	2.08494	-0.618999	0.761626
ENSG00000073921	-1.8291	-1.38321	-0.837536	-1.49912	0.603605	-0.941503
ENSG00000073969	2.20784	1.79336	1.12006	1.73339	-0.570301	0.641195
ENSG00000074047	0.44791	-0.149062	-0.00862774	-0.0770116	-0.0786067	-0.0919228
ENSG00000074054	3.04551	1.84924	1.23217	1.67551	-0.569414	0.406279
ENSG00000074071	-1.16927	-0.851011	-0.654428	-0.508941	0.271792	-0.213694
ENSG00000074181	0.411658	0.403133	0.131775	-0.0311342	0.0910263	-0.0489358
ENSG00000074201	-2.10703	-1.54442	-0.941129	-1.2889	0.3495	-0.290073
ENSG00000074211	2.56686	1.63902	0.817306	1.49055	-0.570797	0.536017
ENSG00000074266	0.340937	0.155411	0.0974488	0.306937	0.0701751	0.140133
ENSG00000074276	2.01439	1.45483	0.733372	1.05601	-0.380783	0.520817
ENSG00000074317	2.62369	1.69774	1.10407	1.79279	-0.820509	0.581828
ENSG00000074319	0.352625	0.142148	0.165135	0.291865	-0.104062	-0.197143
ENSG00000074356	-1.85664	-1.15884	-0.630311	-1.18231	0.32567	-0.662536
ENSG00000074370	-0.366147	-0.119835	-0.119835	-0.300974	0.282184	-0.13034
ENSG00000074410	-0.296972	-0.473136	-0.253758	-0.398549	0.0304094	-0.207255
ENSG00000074416	0.720204	0.512516	0.146842	0.232824	-0.288994	0.273645
ENSG00000074527	1.32784	1.08198	0.632689	1.17172	-0.484753	0.573804
ENSG00000074582	-0.650755	-0.300187	-0.364058	-0.150296	0.0348656	0.257274
ENSG00000074590	2.02952	1.52847	0.861028	1.48408	-0.430345	0.630698
ENSG00000074603	0.717984	0.315537	0.348162	0.989274	-0.350447	0.466656
ENSG00000074621	-0.101034	-0.190209	0.030402	0.166117	-0.255844	0.179132
ENSG00000074657	-1.03675	-0.954666	-0.622451	-1.24779	0.230198	-0.599461
ENSG00000074660	-0.590243	-0.367394	-0.347135	-0.630235	0.469056	-0.154273
ENSG00000074695	-2.60596	-2.1308	-1.11464	-1.61169	0.760108	-0.766051
ENSG00000074696	-1.65321	-0.978045	-0.894041	-0.971514	0.410234	0.0487603
ENSG00000074706	2.13845	1.57032	0.999525	1.59484	-0.514989	0.530359
ENSG00000074755	1.04619	0.754904	0.707974	0.7189	-0.0705178	0.0264735
ENSG00000074800	-0.995954	-0.786306	-0.403883	-0.585929	0.381357	-0.179379
ENSG00000074803	0.261366	0.189153	0.0475792	0.354663	-0.222084	0.137003
ENSG00000074842	-1.43521	-0.857131	-0.544795	-0.619788	0.321055	-0.153159
ENSG00000074855	0.519802	0.306673	0.470854	0.307902	-0.0947824	0.0257078
ENSG00000074935	0.01107	-0.0994525	0.134178	0.0921408	-0.231907	0.0357029
ENSG00000074964	0.872294	0.576334	0.362063	0.499062	-0.208925	0.413583
ENSG00000074966	1.15512	0.645143	0.606628	0.972289	-0.507459	0.287432
ENSG00000075035	2.51388	1.86203	0.924342	1.55743	-0.541942	0.695438
ENSG00000075043	2.82485	2.15272	1.2352	1.33422	-0.468227	0.486964
ENSG00000075073	1.52507	1.09263	0.6561	0.893537	-0.387764	0.311363
ENSG00000075089	-1.50487	-0.637532	-0.402042	-0.188901	0.0655749	0.332519
ENSG00000075131	-1.2244	-0.899831	-0.36919	-0.622602	0.1365	-0.1654
ENSG00000075142	-1.39485	-1.37873	-0.787574	-0.888598	0.305001	-0.195312
ENSG00000075151	2.81459	2.13038	1.18415	1.69083	-0.501117	0.473741
ENSG00000075188	-1.259	-0.757363	-0.258334	-0.681275	0.259609	-0.172335
ENSG00000075213	-0.0838916	-0.0774309	0.119632	0.279371	-0.318267	0.0541259
ENSG00000075223	-0.754338	-0.341037	-0.296703	-0.385359	0.322516	-0.119616
ENSG00000075234	-1.42784	-1.08966	-0.683648	-1.00348	0.441011	-0.587693
ENSG00000075239	-2.07345	-1.31223	-0.794635	-0.860548	0.384801	0.128799
ENSG00000075240	1.13458	1.07237	0.463872	0.590116	-0.0929281	0.68783
ENSG00000075275	0.145336	0.227792	-0.150769	-0.190812	-0.0687831	-0.0438347
ENSG00000075292	-1.3793	-0.76694	-0.580767	-0.926754	0.109255	-0.107825
ENSG00000075303	0.661796	0.429306	0.422778	1.06361	-0.305799	0.349341
ENSG00000075336	-0.251256	-0.324798	-0.539748	-0.279892	-0.01627	-0.0514857
ENSG00000075340	3.09832	2.17715	1.56901	2.14638	-0.677769	0.700632
ENSG00000075391	3.33962	2.46925	1.42701	2.011	-0.802102	0.751983
ENSG00000075399	1.9561	1.3905	0.87619	1.21373	-0.447931	0.519711
ENSG00000075407	-0.0163176	0.0264195	-0.200694	-0.286273	-0.00456854	-0.19024
ENSG00000075413	0.184223	0.0195513	-0.252612	-0.448521	-0.0963262	-0.183529
ENSG00000075415	0.727546	0.670627	0.474392	0.797436	-0.198187	0.51816
ENSG00000075420	-0.257935	-0.503586	-0.465516	-0.600179	0.0321627	-0.270703
ENSG00000075426	0.992574	0.53812	0.286023	0.387951	-0.269394	-0.105964
ENSG00000075429	0.473165	0.334923	0.367033	0.218936	-0.170852	-0.14282
ENSG00000075461	1.24368	0.885618	0.464034	0.386719	-0.122359	0.0769174
ENSG00000075539	-2.53445	-1.54916	-0.822043	-1.49471	0.6515	-0.765925
ENSG00000075568	1.30399	1.10263	0.776275	0.929009	-0.144154	0.47758
ENSG00000075618	-0.0610155	0.141678	0.0866025	-0.233273	0.241668	-0.373265
ENSG00000075624	1.05842	0.616548	0.647891	0.786399	-0.218248	-0.147967
ENSG00000075651	-2.39056	-1.41715	-0.814042	-1.40487	0.650417	-0.727724
ENSG00000075702	0.37835	0.323176	0.0964677	0.0321852	-0.0866454	-0.0763099
ENSG00000075711	-1.47876	-1.04349	-0.641451	-0.984432	0.270421	-0.579633
ENSG00000075785	0.730566	0.191887	0.367458	0.168359	-0.0672128	-0.565812
ENSG00000075790	0.242407	0.411082	0.150618	0.836485	-0.211795	0.600041
ENSG00000075826	1.13818	0.777751	0.568894	0.525333	-0.332716	0.226799
ENSG00000075856	0.514389	0.321047	0.254274	0.159387	-0.171135	-0.0352142
ENSG00000075884	-0.751477	-0.382299	-0.313812	-0.671199	0.840347	-0.253709
ENSG00000075886	0.802736	0.613908	0.272003	0.472395	-0.313301	0.139611
ENSG00000075914	-0.654971	-0.291179	-0.00196687	-0.0120356	-0.0333518	0.208271
ENSG00000075945	2.15932	1.84907	1.05885	1.49216	-0.452629	0.503083
ENSG00000075975	0.566438	0.336737	0.151175	0.352158	-0.330749	0.0791962
ENSG00000076003	0.244551	0.222343	0.443077	0.49716	-0.244291	0.212752
ENSG00000076043	-1.12095	-0.480244	-0.538343	-0.688989	0.416834	-0.220247
ENSG00000076053	-1.8962	-1.51989	-1.0556	-1.27077	0.438316	-0.528429
ENSG00000076067	0.0499985	-0.359076	-0.278519	-0.596444	0.217852	-0.520677
ENSG00000076108	0.368882	-0.0829228	0.173252	-0.171263	0.0646255	-0.461868
ENSG00000076201	1.0639	0.723762	0.768097	0.770894	-0.100037	0.00970058
ENSG00000076242	-1.25264	-0.450222	-0.249935	-0.862991	0.248906	-0.115961
ENSG00000076248	-1.07278	-1.14746	-0.66006	-0.790692	0.409881	-0.0935119
ENSG00000076258	-2.21757	-1.46681	-0.750942	-1.16217	0.535863	-0.568733
ENSG00000076321	-0.328927	-0.213945	-0.0451942	-0.212064	0.0813258	-0.292066
ENSG00000076344	0.110208	0.208695	0.211709	-0.0972252	-0.167839	0.0711768
ENSG00000076351	-1.38819	-1.12944	-0.614566	-0.782746	0.250893	-0.115689
ENSG00000076356	3.25339	2.31048	1.20044	1.77858	-0.426715	0.551423
ENSG00000076382	1.21051	0.6724	0.335546	0.536834	-0.31859	0.2613
ENSG00000076513	-2.83236	-1.66305	-0.915382	-1.57881	0.61858	-0.62831
ENSG00000076554	-0.27838	-0.0353666	0.0358554	0.472117	-0.233641	0.365359
ENSG00000076555	-0.819598	-0.750196	-0.439329	-0.722525	0.256188	-0.189168
ENSG00000076604	-1.99522	-1.54615	-0.955523	-1.41753	0.36411	-0.66631
ENSG00000076641	-0.506346	-0.603695	-0.55901	-0.556197	0.479419	-0.347006
ENSG00000076650	0.758283	0.268614	0.150916	0.414457	-0.327713	0.179033
ENSG00000076662	1.22603	0.740716	0.515513	0.81137	-0.307826	0.292685
ENSG00000076685	-0.323176	-0.635512	-0.197278	-0.43713	0.0953481	-0.408668
ENSG00000076706	-2.03051	-1.35791	-0.68347	-1.08082	0.329839	-0.534797
ENSG00000076716	-0.328468	-0.783812	-0.315912	-0.284838	0.192406	-0.0194145
ENSG00000076770	-1.90294	-1.67101	-0.818206	-1.33821	0.556737	-0.511594
ENSG00000076826	3.11596	2.05855	1.21483	1.80209	-0.709892	0.579817
ENSG00000076864	2.26251	1.97973	1.12638	1.43998	-0.374483	0.51503
ENSG00000076924	0.0523189	-0.197395	0.0664207	0.0462321	-0.0420388	-0.239716
ENSG00000076928	-1.80404	-1.04451	-0.566521	-1.09238	0.474095	-0.578926
ENSG00000076984	-0.0417561	-0.123588	-0.0808705	-0.0128783	-0.128107	-0.253341
ENSG00000077044	-0.159924	0.126392	0.203346	-0.318951	0.0731436	-0.299516
ENSG00000077063	0.42424	0.372954	0.332024	0.117072	-0.0197381	-0.481244
ENSG00000077080	1.89741	1.40999	0.762212	1.50755	-0.571189	0.747569
ENSG00000077092	2.19892	1.50884	0.532858	1.18323	-0.432822	0.815334
ENSG00000077097	0.386255	0.174998	0.27907	-0.127014	-0.0525162	-0.110417
ENSG00000077147	-1.32758	-0.993576	-0.412268	-0.763903	0.475659	-0.540159
ENSG00000077150	-1.05319	-1.08467	-0.733396	-1.0749	0.297363	-0.725086
ENSG00000077152	0.879731	0.947803	0.442202	0.904645	-0.366578	0.535918
ENSG00000077157	0.841164	0.758864	0.545386	0.419636	-0.346085	0.00477522
ENSG00000077232	-0.80336	-0.0655689	-0.0584434	0.0948872	0.123681	0.625174
ENSG00000077235	1.51069	1.19122	0.631095	0.922102	-0.180649	0.297454
ENSG00000077238	-1.05038	-0.781517	-0.440234	-0.756339	0.366848	-0.641926
ENSG00000077254	0.0909609	0.632452	0.362139	0.691635	-0.233443	0.885727
ENSG00000077264	1.969	1.48495	0.853289	1.50899	-0.559315	0.790136
ENSG00000077279	2.87221	1.91749	1.16514	1.76409	-0.634235	0.513682
ENSG00000077312	0.248729	-0.30991	-0.145207	0.00221561	-0.153274	-0.262434
ENSG00000077327	0.893766	0.734727	0.307808	0.570628	-0.426317	0.178866
ENSG00000077348	-0.132166	0.169637	0.105598	0.309206	-0.118587	0.526306
ENSG00000077380	-1.94417	-1.08719	-0.560986	-1.32428	0.620751	-0.714908
ENSG00000077420	-0.898773	-0.515076	-0.353188	-0.685769	1.35536	-0.480732
ENSG00000077454	-0.782917	-0.516569	-0.394112	-0.733178	0.363817	-0.45024
ENSG00000077458	-1.48818	-1.06733	-0.522538	-0.814058	0.338137	-0.297834
ENSG00000077463	1.0688	0.641853	0.387322	0.631762	-0.360713	0.240909
ENSG00000077514	-0.0108878	0.116541	-0.0147519	0.0744529	-0.0687171	0.235477
ENSG00000077522	1.1838	1.22429	0.721639	0.871475	-0.404085	0.207048
ENSG00000077549	0.426463	0.326605	0.112635	0.306111	0.198905	0.148696
ENSG00000077585	-0.942057	-1.2826	-0.667285	-0.9747	0.330629	-0.506619
ENSG00000077616	1.07719	0.598739	0.363341	0.683799	-0.349549	0.24725
ENSG00000077684	-0.086335	-0.271747	-0.135011	0.202177	-0.333488	0.329715
ENSG00000077713	-0.29027	-0.430238	-0.242478	-0.255511	0.0581391	-0.077755
ENSG00000077721	-0.866677	-0.484526	-0.398803	-0.47608	0.387722	-0.286799
ENSG00000077782	-0.160027	-0.295057	-0.149052	-0.374563	0.212515	-0.234258
ENSG00000077942	-0.25739	-0.576435	-0.401528	-0.455873	0.181358	-0.187058
ENSG00000077943	0.187401	0.170516	0.0815971	0.231182	-0.199606	0.196394
ENSG00000078018	2.84361	2.03464	1.2824	1.62763	-0.505681	0.490191
ENSG00000078043	1.57032	0.978788	0.556788	1.12891	-0.463565	0.571711
ENSG00000078053	2.34179	1.61418	1.08247	1.64077	-0.62143	0.470289
ENSG00000078061	-1.58286	-1.36195	-0.882494	-1.17305	0.403985	-0.540202
ENSG00000078070	0.155556	0.205536	0.143813	-0.0434316	-0.00918779	0.115121
ENSG00000078098	-0.011642	0.206212	0.0569323	0.131904	-0.188632	0.253361
ENSG00000078114	-1.24719	-1.39788	-0.776696	-0.868644	0.485737	-0.166867
ENSG00000078124	-1.60133	-1.00868	-0.653585	-0.971483	0.689257	-0.638947
ENSG00000078140	1.43058	0.933395	0.516431	1.31504	-0.189105	0.39393
ENSG00000078142	-0.169023	-0.0717388	-0.105542	0.111762	-0.0347184	0.343718
ENSG00000078177	-0.145407	-0.315551	-0.130147	0.0680254	-0.0730837	0.0404738
ENSG00000078237	0.899533	0.880705	0.259293	0.629369	0.0593699	0.18903
ENSG00000078246	-0.979809	-1.20711	-0.624744	-1.03141	0.126989	-0.675146
ENSG00000078269	-1.79086	-0.945604	-0.533345	-0.864375	0.565153	-0.574777
ENSG00000078295	1.91922	1.2174	0.693373	0.846947	-0.362217	0.491595
ENSG00000078304	-0.538384	-0.130011	-0.311689	-0.0865991	0.0523344	0.500868
ENSG00000078319	0.215526	0.306973	0.48562	0.392429	-0.114293	0.0819132
ENSG00000078328	2.71735	1.81531	1.09902	2.03501	-0.893029	0.634938
ENSG00000078369	2.10772	1.4291	0.799562	1.26966	-0.340788	0.392885
ENSG00000078401	-0.445021	-0.343893	-0.162768	-0.433555	-0.0568049	-0.29325
ENSG00000078403	1.58357	0.865259	0.672446	0.780552	-0.331418	0.277684
ENSG00000078487	-1.38397	-0.762285	-0.50722	-0.720796	0.154586	-0.266201
ENSG00000078549	-0.285037	-0.585746	-0.135767	-0.416118	0.300615	-0.0337853
ENSG00000078596	-0.921288	-0.597978	-0.360524	-0.543141	0.39145	-0.226891
ENSG00000078618	1.22984	1.32922	0.996664	1.01663	-0.162226	0.412496
ENSG00000078668	0.723945	1.14413	0.632975	1.07581	-0.212353	0.882068
ENSG00000078674	-0.765162	-0.561483	-0.202181	-0.74878	0.0624396	-0.135719
ENSG00000078687	1.03784	0.554026	0.501544	0.116984	-0.26376	-0.274005
ENSG00000078699	1.49829	0.846024	0.650027	0.597076	-0.231309	-0.0267912
ENSG00000078725	2.55896	1.90436	0.88019	1.17744	-0.45702	0.414594
ENSG00000078747	-2.76855	-1.61708	-0.920033	-1.50039	0.725031	-0.684435
ENSG00000078795	0.0686	-0.108558	-0.0294108	0.0468586	-0.284606	-0.0664545
ENSG00000078804	-1.26975	-0.816748	-0.31269	-0.840014	0.0631701	-0.645584
ENSG00000078808	-0.972138	-0.940118	-0.569417	-0.849512	0.153354	-0.428019
ENSG00000078814	-0.645928	-0.526792	-0.241622	-0.216962	-0.289097	-0.163622
ENSG00000078902	2.36861	1.73048	0.926365	1.60197	-0.611548	0.656313
ENSG00000078967	0.706534	0.321292	0.385455	0.559521	-0.212021	0.107691
ENSG00000079101	0.0922269	0.167158	0.0425123	0.156978	-0.0813107	0.24103
ENSG00000079102	2.31803	1.44736	0.698705	1.28409	-0.477284	0.543064
ENSG00000079134	-1.09124	-0.477475	-0.203601	-0.723402	0.0033185	-0.157386
ENSG00000079150	-0.46613	-0.552388	-0.292103	-0.469688	-0.0446921	-0.375146
ENSG00000079156	2.75749	1.84501	0.9283	1.57543	-0.55021	0.66519
ENSG00000079215	-0.485467	-0.854342	-0.616411	-0.866357	0.401146	-0.410048
ENSG00000079246	0.476817	0.603483	0.621553	0.419396	-0.112208	0.192246
ENSG00000079257	0.669107	0.478156	0.318254	0.283219	-0.0378508	0.121568
ENSG00000079263	-0.440406	-0.243732	0.0219565	-0.245924	0.180892	-0.0935937
ENSG00000079277	0.72104	0.601055	0.289972	0.407967	0.0986871	0.229981
ENSG00000079308	-1.82013	-1.26603	-0.572661	-1.16306	0.322648	-0.775924
ENSG00000079313	2.57754	1.60175	1.27292	1.22063	-0.485623	0.297492
ENSG00000079332	-1.21545	-0.698804	-0.321403	-0.504723	0.119272	0.078291
ENSG00000079335	-0.942734	-1.09832	-0.798505	-1.05011	0.39869	-0.314165
ENSG00000079337	-1.78733	-1.17582	-0.795997	-1.15922	0.387367	-0.322178
ENSG00000079385	0.0180913	0.107587	0.118347	0.0661318	-0.119976	0.0594247
ENSG00000079387	0.0504012	-0.185482	-0.0351357	-0.351585	-0.0709816	-0.143415
ENSG00000079432	1.62058	0.837461	0.747474	0.678896	-0.211945	-0.0586743
ENSG00000079435	-2.09649	-1.38904	-0.723473	-1.20697	0.369807	-0.800377
ENSG00000079459	-1.77679	-0.991557	-0.558821	-0.869861	0.34605	-0.249001
ENSG00000079462	0.231292	0.182173	0.0205628	0.401697	0.0605369	0.292067
ENSG00000079482	0.437269	-0.0538988	-0.0250258	-0.191431	0.103176	0.029465
ENSG00000079616	-0.282635	-0.138388	-0.0778407	0.00771695	-0.115592	0.265038
ENSG00000079691	0.701015	0.0058275	-0.0854163	-0.0697712	-0.0638942	0.0744502
ENSG00000079739	-0.344666	-0.641132	-0.423206	-0.43836	0.208112	-0.172193
ENSG00000079785	1.71155	1.4875	0.881556	1.46871	-0.425962	0.503519
ENSG00000079805	-2.58516	-1.66059	-0.93374	-1.70797	0.753926	-0.871246
ENSG00000079819	0.102392	-0.165567	-0.275953	-0.442466	0.218071	-0.475869
ENSG00000079841	1.52886	1.15358	0.444625	0.516126	-0.313983	0.431718
ENSG00000079931	-0.632095	-0.573256	-0.210867	-0.272599	-0.0130902	-0.122765
ENSG00000079950	-1.55962	-0.893937	-0.61721	-0.307695	0.292935	0.0878437
ENSG00000079974	1.37673	1.05722	0.630067	1.22228	-0.270971	0.499662
ENSG00000079999	-1.37031	-1.00787	-0.674133	-0.67801	0.510402	-0.406548
ENSG00000080031	-1.80241	-0.992147	-0.509597	-0.993364	0.276061	-0.522587
ENSG00000080166	0.168776	0.0577867	0.190904	0.209358	-0.385871	0.34719
ENSG00000080189	-0.00814648	0.164811	0.253159	0.0733672	-0.147048	0.240983
ENSG00000080200	-2.065	-1.30805	-0.659602	-1.25127	0.529679	-0.84672
ENSG00000080224	2.3935	1.48803	0.930288	1.37795	-0.454452	0.538442
ENSG00000080298	NA	0.522428	0.354663	0.59096	-0.15452	0.313713
ENSG00000080345	-1.67959	-0.925912	-0.619163	-0.706516	0.351533	-0.119065
ENSG00000080371	-2.28038	-1.77122	-0.923642	-1.65239	0.466893	-0.932305
ENSG00000080493	-0.712113	-0.883131	-0.551346	-0.824313	0.314657	-0.117326
ENSG00000080503	2.36164	1.23434	0.645847	1.03732	-0.449986	0.438275
ENSG00000080546	0.604451	0.323399	0.173357	0.583058	-0.212981	0.07209
ENSG00000080561	1.87267	1.07266	0.897284	1.24378	-0.512294	0.246927
ENSG00000080573	0.74486	0.68723	0.23121	0.301135	0.0854042	0.463559
ENSG00000080603	1.75624	1.19811	0.835394	0.889807	-0.0620005	-0.0632811
ENSG00000080608	1.6172	1.27866	0.95131	0.772224	-0.36192	0.344705
ENSG00000080618	-1.44056	-0.858855	-0.366244	-0.698205	0.193185	-0.61303
ENSG00000080709	1.35445	0.597103	0.499926	0.69242	-0.162202	0.13327
ENSG00000080802	1.43865	0.444755	0.23393	0.296242	-0.0684986	-0.232859
ENSG00000080815	-2.45406	-1.6252	-0.935984	-1.55115	0.788783	-0.740666
ENSG00000080819	-1.88439	-1.12473	-0.626406	-1.09253	0.421916	-0.724336
ENSG00000080822	-2.62466	-1.73274	-0.938202	-1.60513	0.721484	-0.91788
ENSG00000080823	1.24108	0.754582	0.302181	0.578308	-0.474065	0.61981
ENSG00000080824	0.330735	0.209028	0.0246421	0.186021	-0.0271437	-0.0814275
ENSG00000080839	-2.0046	-1.48287	-0.931261	-1.25705	0.450366	-0.340728
ENSG00000080845	3.34925	2.01095	1.34101	1.78413	-0.536805	0.387804
ENSG00000080854	2.16784	1.60356	0.88403	0.88619	-0.26284	0.290212
ENSG00000080947	1.08515	0.813808	0.380533	0.459137	-0.246063	0.39256
ENSG00000081014	-0.558537	-0.169821	-0.112977	-0.165023	0.233285	-0.0773679
ENSG00000081019	1.00695	0.243537	0.152173	0.61308	-0.32808	-0.0209761
ENSG00000081026	2.38739	1.57455	1.01721	1.44599	-0.826719	0.63337
ENSG00000081052	0.286008	0.303628	0.0427596	-0.182694	-0.174941	-0.123521
ENSG00000081059	-0.494588	-0.423897	-0.222642	-0.462145	-0.0796113	-0.194327
ENSG00000081087	-1.02855	-0.443666	-0.341729	-0.0882561	0.190733	0.127511
ENSG00000081138	2.34478	1.88166	1.00808	1.51887	-0.613651	0.63865
ENSG00000081148	0.641949	0.515248	0.126507	0.468201	-0.283665	0.449947
ENSG00000081154	-0.957503	-0.592461	-0.321735	-0.242717	0.0773354	-0.0425189
ENSG00000081177	0.319849	0.266195	-0.102417	-0.303704	0.210358	-0.0323633
ENSG00000081181	1.14857	0.808113	0.234234	0.454981	0.00375797	0.223671
ENSG00000081189	2.52638	1.81435	1.01584	1.63645	-0.742437	0.806777
ENSG00000081237	-1.38654	-0.975474	-0.715154	-1.08793	1.31677	-0.680579
ENSG00000081277	0.848608	0.484456	0.336072	0.539092	-0.271731	0.264657
ENSG00000081307	0.576145	0.477428	0.347351	0.759105	-0.241208	0.389813
ENSG00000081320	-1.05171	-1.11993	-0.792836	-0.946275	0.292342	-0.268237
ENSG00000081377	-3.00242	-2.13108	-1.14558	-1.93298	0.547012	-0.721054
ENSG00000081386	1.51951	0.977075	0.532446	0.705176	-0.510193	0.363879
ENSG00000081479	-2.26806	-1.38968	-0.794405	-1.30503	0.55567	-0.790549
ENSG00000081665	-1.2654	-0.722047	-0.556923	-0.833406	-0.00443619	-0.308951
ENSG00000081692	-0.463566	0.16772	0.182277	0.156929	0.0248229	0.528836
ENSG00000081721	0.551143	0.522441	0.241075	0.233206	-0.0501154	0.0261299
ENSG00000081760	1.35047	1.32628	0.510577	1.12478	-0.419239	0.892739
ENSG00000081791	-0.266451	-0.195496	-0.0779289	-0.337863	0.301708	0.0241187
ENSG00000081803	1.06089	1.01691	0.542184	1.05796	-0.429692	0.414477
ENSG00000081818	-0.213489	-0.398222	-0.0503583	-0.0913873	0.0166184	-0.22224
ENSG00000081842	1.82707	1.28022	0.833239	1.09261	-0.475453	0.423631
ENSG00000081853	0.29456	-0.2235	0.0721031	-0.151722	-0.0318373	-0.143393
ENSG00000081870	-0.224677	0.0611666	-0.00516297	0.0785876	-0.0969612	0.161756
ENSG00000081913	-1.1484	-0.973782	-0.501794	-1.11093	0.48255	-0.723347
ENSG00000081923	0.489189	0.576406	0.0983115	0.294086	-0.326939	0.426497
ENSG00000081985	1.74657	1.50856	0.825925	0.958523	-0.501348	0.484395
ENSG00000082014	0.457564	0.398675	0.102287	0.304191	-0.131544	0.513666
ENSG00000082068	0.430101	0.606437	0.349369	0.364718	-0.178987	0.442807
ENSG00000082074	-1.05895	-0.734176	-0.494398	-0.828644	1.17381	-0.598613
ENSG00000082126	1.26166	0.90038	0.42931	0.721004	-0.398778	0.340528
ENSG00000082146	-0.968882	-0.473334	-0.101925	-0.717485	0.281986	-0.322789
ENSG00000082153	-1.58386	-0.819354	-0.514312	-0.821973	0.443504	-0.211607
ENSG00000082175	-0.71756	-0.518625	-0.242718	-0.442854	0.210957	-0.21134
ENSG00000082196	-1.80874	-1.18363	-0.701351	-1.11548	0.280658	-0.435103
ENSG00000082212	0.00565601	-0.0231288	-0.12436	-0.361638	0.0938547	-0.0775206
ENSG00000082213	1.64173	1.17027	0.975219	1.4126	-0.601587	0.455163
ENSG00000082258	0.0205815	0.216605	0.204789	0.257797	-0.0758141	0.227949
ENSG00000082269	-0.565338	-0.136802	-0.052252	-0.193882	0.0763091	0.268325
ENSG00000082293	1.45404	1.53498	0.846949	1.1067	-0.468379	0.700596
ENSG00000082397	1.33161	1.13727	0.691073	1.32416	-0.531831	0.506138
ENSG00000082438	0.922623	0.652996	0.344794	0.587082	-0.300118	0.412893
ENSG00000082458	1.90705	1.63238	0.818444	1.48433	-0.494934	0.835287
ENSG00000082482	0.632564	0.780219	0.28796	0.370116	-0.131186	0.31255
ENSG00000082497	0.894965	0.759457	0.18243	0.833167	-0.34708	0.303706
ENSG00000082512	0.931321	0.763736	0.485794	0.818966	-0.530265	0.533948
ENSG00000082515	0.276293	0.169647	0.0951421	0.405268	-0.275778	0.230062
ENSG00000082516	0.4505	0.466465	0.330477	0.0827646	-0.0283955	-0.0497129
ENSG00000082556	0.19505	0.223667	0.287303	0.612571	-0.227674	0.20396
ENSG00000082641	0.952198	0.578914	0.550143	0.898134	-0.226595	0.198807
ENSG00000082684	1.73921	1.5505	0.853133	1.0561	-0.478857	0.640777
ENSG00000082701	3.12052	2.19485	1.45766	1.99814	-0.527415	0.502623
ENSG00000082781	-1.15827	-1.10512	-0.871971	-1.07176	0.696929	-0.271902
ENSG00000082805	1.40203	0.800185	0.380619	0.444495	-0.184478	0.199187
ENSG00000082898	-1.24973	-0.918981	-0.796653	-0.901729	0.432122	-0.132944
ENSG00000082996	-2.38424	-1.52553	-0.877748	-1.5315	0.780963	-0.791358
ENSG00000083067	0.177004	-0.0390086	-0.0261835	0.0175914	-0.139473	0.208552
ENSG00000083093	0.474582	0.407477	0.329355	0.566977	-0.234409	0.26661
ENSG00000083097	1.12537	1.2596	NA	0.903409	-0.382948	0.614966
ENSG00000083099	-1.54737	-0.931886	-0.66562	-0.533321	0.159746	0.169487
ENSG00000083123	-1.4083	-1.27113	-0.565575	-0.990653	0.250554	-0.401975
ENSG00000083168	-0.0196096	-0.4017	-0.0826957	-0.671514	0.224142	-0.735749
ENSG00000083223	0.433007	0.0931409	0.0809301	-0.196138	0.134371	-0.34823
ENSG00000083290	-0.652922	-0.214606	-0.0371649	-0.301762	-0.0559127	-0.0556393
ENSG00000083312	-2.20881	-1.71208	-0.992037	-1.30077	0.672223	-0.399981
ENSG00000083444	-0.670607	-0.59343	-0.564602	-0.789194	0.28271	-0.469352
ENSG00000083454	1.17014	0.993593	0.377619	0.709064	-0.414402	0.634344
ENSG00000083457	-1.67041	-1.0188	-0.651724	-0.594643	0.228607	-0.0697088
ENSG00000083520	-0.808338	-0.373455	-0.122456	-0.257875	-0.051735	-0.0220255
ENSG00000083535	-0.168841	-0.108031	-0.00315881	-0.111797	-0.0387468	0.0866738
ENSG00000083544	-0.263293	-0.539849	-0.0259016	-0.350344	-0.0537481	-0.415064
ENSG00000083635	0.404008	0.436827	0.174807	0.202891	-0.137195	0.234096
ENSG00000083642	2.25434	1.25679	0.794861	1.55456	-0.518794	0.371126
ENSG00000083720	1.58212	1.5322	0.794479	1.08689	-0.493311	0.66354
ENSG00000083750	0.565008	0.72137	0.626607	0.602472	-0.329324	0.419026
ENSG00000083799	0.218123	0.211874	0.0753565	0.27005	0.0151432	0.0167529
ENSG00000083807	-0.319959	-0.301882	-0.245958	-0.00957658	-0.176891	0.338304
ENSG00000083812	1.9263	1.4618	0.814825	0.998953	-0.400085	0.491624
ENSG00000083814	0.238471	0.368468	0.259128	0.548079	-0.219973	0.637813
ENSG00000083817	0.976845	0.619821	0.414467	0.648045	-0.284398	0.337548
ENSG00000083828	0.0739843	0.0609091	-0.0497712	-0.126254	0.0256175	-0.0556796
ENSG00000083838	0.253433	0.209089	0.200961	0.181545	-0.309107	0.0845833
ENSG00000083844	0.0848185	0.136435	0.313542	-0.12625	0.0830232	-0.206628
ENSG00000083845	-1.40132	-1.10412	-0.613856	-0.834467	0.283514	-0.413011
ENSG00000083857	-0.984251	-1.00107	-0.723084	-1.02781	0.362426	-0.28216
ENSG00000083896	-0.800006	-1.02211	-0.414447	-0.916368	-0.0394477	-0.691133
ENSG00000083937	-1.93587	-1.18977	-0.614102	-1.03268	0.443109	-0.546882
ENSG00000084070	2.93963	2.14784	1.32219	1.73567	-0.426367	0.43041
ENSG00000084072	-1.41116	-0.752031	-0.424237	-0.3742	0.0479876	0.235074
ENSG00000084073	-1.18954	-0.848494	-0.775515	-0.650207	0.538919	-0.194528
ENSG00000084090	-0.609208	-0.505243	-0.289187	-0.558248	0.49969	-0.420828
ENSG00000084092	0.350032	0.178875	0.314951	0.31549	-0.314506	0.0512045
ENSG00000084093	-2.74757	-2.29724	-1.2355	-1.94851	0.852243	-0.951554
ENSG00000084112	2.32843	1.28617	0.809425	1.31368	-0.160062	0.307303
ENSG00000084207	-1.93963	-1.60012	-0.971187	-1.21218	0.553334	-0.522726
ENSG00000084234	1.83287	1.08918	0.767899	1.10861	-0.362365	0.417253
ENSG00000084444	1.79491	1.3948	0.955298	1.54407	-0.457255	0.639614
ENSG00000084453	-2.41244	-1.48319	-0.706208	-1.36252	0.517569	-0.603586
ENSG00000084463	1.51816	0.8735	0.823757	0.818064	-0.321331	-0.226883
ENSG00000084623	-1.23665	-0.690706	-0.585296	-0.545396	0.310569	-0.0106859
ENSG00000084628	0.636706	0.316669	0.211635	0.163463	-0.152632	-0.0864647
ENSG00000084636	-1.32977	-0.5827	-0.340815	-0.63225	0.276153	-0.0581949
ENSG00000084652	-1.13531	-0.598266	-0.461742	-1.02463	0.360645	-0.520867
ENSG00000084674	-0.0284856	-0.0208135	0.0590729	-0.0572956	-0.0170235	0.0463214
ENSG00000084676	2.35044	1.20534	0.758601	0.940708	-0.332099	-0.136587
ENSG00000084693	0.733707	0.546617	0.408642	0.508715	-0.345317	0.42178
ENSG00000084710	2.46278	1.70709	1.08048	1.36053	-0.33287	0.596909
ENSG00000084731	3.31459	2.38341	1.45306	2.04642	-0.602923	0.541177
ENSG00000084733	-1.48062	-1.17561	-0.699827	-1.05826	0.620831	-0.703526
ENSG00000084754	-2.00856	-1.56129	-0.867961	-1.61837	0.597982	-0.631901
ENSG00000084764	2.64206	1.71732	1.19195	1.8501	-0.649611	0.461066
ENSG00000084774	0.965068	0.830856	0.726486	0.822829	-0.0111352	0.281177
ENSG00000085063	-1.22815	-1.14166	-0.700119	-0.800578	0.438257	-0.392932
ENSG00000085117	-2.61302	-1.77237	-1.00296	-1.61165	0.611351	-0.740674
ENSG00000085185	1.8714	1.14966	0.726292	0.999925	-0.202676	0.0954641
ENSG00000085224	1.42312	0.890514	0.560414	0.994388	-0.368593	0.38641
ENSG00000085231	-0.242102	0.235897	0.126218	0.448656	-0.208635	0.515402
ENSG00000085274	-0.436335	-0.464953	-0.182243	-0.0841582	-0.0974356	0.0359739
ENSG00000085276	-0.511528	-0.230424	-0.378526	-0.570884	0.222073	-0.288305
ENSG00000085365	0.0181622	0.38803	0.0797745	0.72136	-0.189754	0.698728
ENSG00000085377	2.78945	2.21932	1.28409	1.8605	-0.585181	0.677149
ENSG00000085382	0.855585	0.991964	0.619496	1.00519	-0.380694	0.754145
ENSG00000085415	0.27764	0.384447	0.253997	0.77847	-0.135144	0.402116
ENSG00000085433	1.70636	1.68307	0.908123	1.45885	-0.469202	0.849676
ENSG00000085449	-1.62567	-0.699027	-0.593775	-0.67193	0.276285	-0.0175197
ENSG00000085465	1.10939	0.804379	0.772322	0.807137	-0.374519	0.238357
ENSG00000085491	-0.469373	-0.176406	-0.157181	-0.0438456	0.195404	0.236429
ENSG00000085511	1.67682	1.29554	0.726778	0.698321	-0.347909	0.468311
ENSG00000085514	-0.18502	-0.162483	-0.216269	-0.426594	0.600966	-0.348548
ENSG00000085563	-0.319289	-0.215411	-0.289519	-0.583177	0.246694	-0.192867
ENSG00000085644	1.15642	0.653026	0.722263	0.766517	-0.347371	0.247279
ENSG00000085662	-0.686196	-0.292618	-0.221398	0.0456052	0.368308	0.171211
ENSG00000085719	-2.04784	-1.81984	-1.0557	-1.63387	0.699088	-0.647355
ENSG00000085721	-0.433044	-0.414241	-0.146866	-0.13973	-0.0244819	-0.106649
ENSG00000085733	-1.23947	-0.654659	-0.338259	-0.587106	0.10904	-0.291654
ENSG00000085760	-0.368426	-0.0457114	-0.118379	-0.106658	0.0453645	0.0572068
ENSG00000085788	-0.182986	0.342015	0.235764	0.568355	-0.151274	0.553025
ENSG00000085831	0.761948	0.668129	0.296624	0.97282	-0.385594	0.631867
ENSG00000085832	-0.147607	0.0102309	-0.0107679	0.0375547	-0.210618	0.0535386
ENSG00000085871	-0.305506	-0.233547	-0.264922	-0.104411	0.302954	0.12646
ENSG00000085872	2.09607	1.2664	0.902958	1.19685	-0.397648	0.187035
ENSG00000085978	0.788132	1.11613	0.354057	0.589815	-0.22514	0.694232
ENSG00000085982	-1.98165	-1.16835	-0.489718	-1.21474	0.458451	-0.465256
ENSG00000085998	-1.5311	-0.696746	-0.498768	-0.702518	0.331314	0.0510664
ENSG00000085999	1.00882	0.758424	0.311343	0.303281	-0.210162	-0.0497944
ENSG00000086015	2.71996	1.95014	1.18901	1.36386	-0.381493	0.307656
ENSG00000086061	0.564378	0.43555	-0.0481405	-0.00577723	0.0417991	-0.0938967
ENSG00000086062	-1.16266	-1.01276	-0.632731	-0.9516	0.820121	-0.650331
ENSG00000086065	-1.42763	-0.572114	-0.438367	-0.481734	0.273225	0.0719396
ENSG00000086102	0.631885	0.348185	0.570401	0.450742	-0.303084	-0.0100736
ENSG00000086159	-1.0253	-0.737802	-0.54511	-0.578091	0.236851	-0.0279956
ENSG00000086189	-1.97209	-1.34039	-0.731487	-1.00737	0.55851	-0.451383
ENSG00000086200	-0.11981	0.290542	0.173987	0.56301	-0.0165341	0.455621
ENSG00000086205	-2.21283	-1.39188	-0.682974	-1.2852	0.530525	-0.693576
ENSG00000086232	0.735082	0.156555	0.364789	0.643706	-0.176606	-0.0839018
ENSG00000086289	1.58217	1.29275	0.820594	1.30162	-0.428452	0.528466
ENSG00000086300	1.05623	1.1071	0.498938	1.19503	-0.349597	0.649945
ENSG00000086475	-0.450853	-0.370094	-0.432104	-0.263343	0.0744361	-0.0531528
ENSG00000086504	0.166171	0.40905	0.0517517	0.412325	-0.0361069	0.430673
ENSG00000086506	0.0155992	0.0989696	-0.0404366	0.318733	-0.109696	0.356346
ENSG00000086544	-0.0837503	-0.181315	-0.039041	-0.263932	-0.0697899	-0.417486
ENSG00000086570	0.912497	0.759601	0.543578	0.761161	-0.425231	0.430604
ENSG00000086589	-0.438465	-0.620344	-0.507713	-0.709835	0.182258	-0.558082
ENSG00000086598	-2.08003	-1.42859	-1.01481	-1.1687	0.546733	-0.292075
ENSG00000086619	-0.313086	-0.266845	-0.340991	-0.280264	0.143398	-0.110269
ENSG00000086666	-2.11429	-1.46798	-1.19063	-1.29117	0.597998	-0.231733
ENSG00000086712	0.272242	-0.281186	-0.165322	-0.153759	-0.219754	-0.274081
ENSG00000086717	0.850929	1.04898	0.509642	0.732987	-0.244293	0.706454
ENSG00000086730	-1.36615	-0.959313	-0.678109	-1.05453	1.24309	-0.67346
ENSG00000086758	2.42298	1.56021	1.30534	1.37746	-0.234877	0.111065
ENSG00000086827	0.508078	0.751982	0.633128	0.312713	-0.105979	0.156274
ENSG00000086848	0.961734	0.722635	0.511245	1.08466	-0.470794	0.602518
ENSG00000086991	-0.0627932	0.039425	-0.0232178	0.0663814	-0.108787	0.0658492
ENSG00000087008	1.01778	0.930694	0.790763	0.620622	-0.093085	0.232285
ENSG00000087053	-0.481407	-0.171652	-0.014092	-0.097372	0.247601	-0.421945
ENSG00000087074	-0.14821	-0.312632	-0.142322	-0.277345	-0.123746	-0.202627
ENSG00000087076	-0.731015	-0.786261	-0.435539	-0.490254	0.169306	-0.134993
ENSG00000087077	-2.15604	-1.84281	-0.917972	-1.41783	0.498583	-0.60471
ENSG00000087085	1.40259	0.979549	0.779811	1.18815	-0.32936	0.327408
ENSG00000087086	-1.52368	-1.27192	-0.76887	-1.08145	0.300587	-0.504115
ENSG00000087087	0.418734	0.0452811	-0.208803	-0.220136	0.0435666	-0.299173
ENSG00000087088	-0.547325	-0.42095	-0.365265	-0.415284	0.540031	-0.328971
ENSG00000087095	2.51886	1.8622	0.951394	1.44501	-0.693717	0.558184
ENSG00000087111	0.659467	0.435391	0.304151	0.477287	-0.0867635	0.25129
ENSG00000087116	0.772904	0.271106	0.175526	0.431325	-0.126663	-0.0350065
ENSG00000087152	1.90695	1.39471	0.817716	1.34925	-0.553461	0.612333
ENSG00000087157	-0.362261	-0.0493794	-0.169692	-0.287917	0.0889588	-0.109426
ENSG00000087191	0.0297072	-0.281612	0.025566	0.367647	-0.074978	-0.03639
ENSG00000087206	0.323803	-0.0718208	-0.0662491	-0.109921	-0.0054392	-0.195516
ENSG00000087245	-0.0142665	-0.0754759	-0.19485	-0.393576	0.625374	-0.289929
ENSG00000087250	-0.834078	-1.05212	-0.564249	-0.596518	0.288532	-0.279742
ENSG00000087253	-1.87609	-1.23703	-0.705927	-1.14264	1.38925	-0.73475
ENSG00000087258	1.23355	0.590936	0.467897	0.630354	-0.275292	-0.00596405
ENSG00000087263	-0.15734	-0.125315	0.139704	-0.0557448	-0.136658	-0.201012
ENSG00000087266	-0.856154	-0.708079	-0.463422	-0.696378	0.23333	-0.285229
ENSG00000087269	0.264119	0.062886	0.0360425	0.0826751	-0.0881321	-0.130857
ENSG00000087274	-0.52794	-0.776578	-0.244541	-0.407634	0.0364383	-0.292435
ENSG00000087299	1.18011	0.809012	0.58876	0.976464	-0.438475	0.464928
ENSG00000087301	-0.097277	-0.0764219	0.0579001	0.0848893	-0.139935	-0.0476337
ENSG00000087302	0.0238341	0.0924087	0.150079	-0.155578	0.0629004	-0.251044
ENSG00000087303	-0.8995	-0.383196	-0.201855	-0.110671	0.0857682	-0.0685569
ENSG00000087338	-0.211866	-0.294875	0.0735894	0.429768	-0.107126	0.152202
ENSG00000087365	-1.10201	-0.973123	-0.561254	-0.593854	0.108286	-0.283443
ENSG00000087448	0.19511	0.295517	0.289397	0.671588	-0.194296	0.381102
ENSG00000087460	1.35638	0.468372	0.306116	0.95161	-0.581896	0.287694
ENSG00000087470	1.57183	1.60576	1.00289	1.47734	-0.475657	0.829772
ENSG00000087494	1.61583	1.29862	0.527294	0.943647	-0.404891	0.498255
ENSG00000087495	-1.16754	-1.0744	-0.587326	-0.963342	0.0340792	-0.621107
ENSG00000087502	-1.18355	-0.664584	-0.704397	-0.852648	0.314445	-0.0800753
ENSG00000087586	0.141234	0.111895	-0.113146	0.134308	-0.0686946	0.178742
ENSG00000087842	-1.25455	-0.951191	-0.589668	-0.776014	0.278257	-0.375745
ENSG00000087884	-1.91195	-1.38566	-0.737255	-1.16923	0.420392	-0.585927
ENSG00000087903	0.268996	-0.372141	-0.229873	-0.270425	-0.0470304	0.00357072
ENSG00000087995	-0.2016	-0.0320252	0.054321	0.0142502	-0.128422	0.16904
ENSG00000088035	-0.503123	-0.112255	0.11635	0.083853	-0.0803149	0.273162
ENSG00000088038	1.11735	0.540053	0.279126	0.466699	-0.166842	-0.101165
ENSG00000088179	1.01557	0.689619	0.0914767	0.771688	-0.282231	0.544778
ENSG00000088205	-1.27485	-0.66873	-0.31526	-0.61761	0.197876	-0.232983
ENSG00000088247	0.869222	0.286324	0.409783	0.231438	0.0118861	-0.396362
ENSG00000088256	0.837597	0.573082	0.385395	0.225222	-0.359063	0.079315
ENSG00000088280	-1.11955	-0.950539	-0.422131	-0.890094	0.128554	-0.441353
ENSG00000088298	-1.35333	-0.683756	-0.495381	-0.814627	0.507501	-0.380183
ENSG00000088305	0.531973	0.281407	0.304553	0.302345	-0.34833	0.279223
ENSG00000088325	1.60483	1.16371	0.601027	1.0247	-0.559591	0.410239
ENSG00000088340	0.266278	0.0804087	0.10831	0.128009	-0.238026	0.054709
ENSG00000088356	-0.428623	-0.273963	-0.148354	-0.193311	-0.0855489	-0.103975
ENSG00000088367	2.92889	1.72449	1.34718	2.0128	-0.556074	0.291046
ENSG00000088387	-0.251427	0.139287	0.131459	-0.24785	0.137029	-0.378632
ENSG00000088448	-0.991899	-0.560487	-0.129391	-0.541659	0.254248	-0.351878
ENSG00000088451	-1.65755	-1.22443	-0.685066	-1.14388	0.475558	-0.399792
ENSG00000088538	3.30717	2.60954	1.64648	2.05808	-0.596081	0.542387
ENSG00000088543	0.300923	0.404375	0.199724	0.65929	-0.337382	0.7184
ENSG00000088682	0.474495	0.376051	-0.0412102	0.0439127	-0.0619873	0.284553
ENSG00000088727	1.00852	0.808346	0.384768	0.782624	-0.384913	0.676264
ENSG00000088756	1.05375	0.620504	0.312832	0.620367	-0.358467	0.447503
ENSG00000088766	-0.836141	-0.285473	-0.154371	-0.15787	-0.0589097	0.164984
ENSG00000088808	2.61848	1.44914	0.836499	1.35511	-0.51826	0.421524
ENSG00000088812	2.46667	1.98939	1.28249	1.55064	-0.37196	0.465587
ENSG00000088826	-1.1413	-1.29962	-0.76	-1.0416	0.320578	-0.520793
ENSG00000088832	2.03893	1.48701	0.719756	1.01607	-0.224559	0.276727
ENSG00000088833	0.03507	-0.133949	0.0279386	0.18831	-0.164537	0.142968
ENSG00000088836	0.316454	-0.0984429	0.109479	0.102191	0.0433014	-0.152801
ENSG00000088854	-0.232386	-0.046358	0.186314	-0.0627019	0.213464	0.0930771
ENSG00000088876	1.45021	0.964795	0.558276	0.584118	-0.453939	0.114112
ENSG00000088881	-0.234846	-0.123919	0.0826256	-0.317044	-0.0233436	-0.313632
ENSG00000088888	-0.699141	-0.571503	-0.193254	-0.880373	0.349343	-0.657972
ENSG00000088899	2.67131	1.52819	0.947264	1.56504	-0.76959	0.578328
ENSG00000088930	-0.190841	-0.111304	-0.104368	-0.690214	0.373246	-0.556172
ENSG00000088970	-0.624272	-0.366532	-0.193463	-0.432238	-0.00695651	-0.272961
ENSG00000088986	-0.106189	-0.0711441	-0.131437	0.0113314	0.0556678	0.10238
ENSG00000088992	1.2654	1.2339	0.578054	0.852057	-0.310348	0.497584
ENSG00000089006	-2.08346	-1.73002	-1.18414	-1.34531	0.561511	-0.219591
ENSG00000089009	-1.1389	-1.05861	-0.811214	-0.878914	0.151807	-0.371707
ENSG00000089022	0.894483	0.823283	0.515351	0.488351	-0.302885	0.174059
ENSG00000089041	-1.20591	-0.793338	-0.472748	-1.00449	0.405699	-0.726656
ENSG00000089048	-0.544088	-0.423792	-0.166888	-0.284603	-0.059823	-0.295683
ENSG00000089050	-2.26013	-1.58121	-0.836676	-1.13533	0.468242	-0.417259
ENSG00000089053	-2.26945	-1.06126	-0.64603	-0.957977	0.430243	-0.0177163
ENSG00000089057	1.30191	0.902489	0.721888	0.782546	-0.176402	0.142513
ENSG00000089060	-1.62429	-1.17915	-0.517387	-1.19615	0.487602	-0.726889
ENSG00000089063	-1.53729	-1.19078	-0.613625	-0.73587	0.259818	-0.410667
ENSG00000089091	1.87527	1.47769	0.828242	1.36373	-0.645127	0.680226
ENSG00000089094	0.624662	0.420525	0.0998537	0.765988	-0.225722	0.484523
ENSG00000089101	1.3512	0.847678	0.653877	0.833925	-0.480229	0.440113
ENSG00000089123	1.72199	1.3812	0.851514	1.19543	-0.530546	0.554233
ENSG00000089127	-1.09261	-0.577649	-0.472513	-0.774824	0.729106	-0.300543
ENSG00000089154	-0.0542254	0.161911	0.119927	-0.158482	0.376363	-0.275487
ENSG00000089157	-1.91557	-1.42175	-0.75429	-1.14467	0.443757	-0.564554
ENSG00000089159	-1.60879	-1.32591	-0.598564	-1.17464	0.440222	-0.870951
ENSG00000089163	0.157781	0.153794	-0.134771	0.119934	-0.0524218	0.207832
ENSG00000089169	2.61255	1.942	1.13362	1.63	-0.617499	0.504111
ENSG00000089177	-0.493642	-0.491693	-0.310846	-0.396598	-0.0813749	-0.142759
ENSG00000089195	0.233806	0.420356	0.306005	0.49738	-0.214757	0.203941
ENSG00000089199	1.6302	1.30507	0.792898	1.19746	-0.552359	0.518421
ENSG00000089220	0.175492	0.422692	0.190002	0.42501	-0.307377	0.471831
ENSG00000089234	-0.763607	-0.623431	-0.498618	-0.545172	0.120522	-0.0478962
ENSG00000089248	-0.908429	-0.45563	-0.365683	-0.291535	0.103958	0.17912
ENSG00000089250	-0.319289	0.0370136	0.0932718	-0.0155882	0.0423409	-0.052092
ENSG00000089280	-0.37901	-0.363807	-0.0986993	-0.224614	0.254596	-0.369143
ENSG00000089289	-0.24405	0.0475275	-0.021623	-0.0744446	-0.0440728	0.179815
ENSG00000089327	-0.0466314	-0.26847	-0.247454	-0.468757	0.549997	-0.509376
ENSG00000089335	-1.92013	-1.13042	-0.829885	-0.953621	0.367038	-0.223828
ENSG00000089351	1.04251	0.596223	0.531726	0.706909	-0.23198	-0.0974495
ENSG00000089356	-0.624074	-0.857814	-0.455978	-0.578698	-0.00238079	-0.378474
ENSG00000089472	-0.873293	-0.9914	-0.609671	-0.980466	0.376402	-0.324448
ENSG00000089486	1.7626	0.772124	0.640164	1.21541	-0.518772	0.265326
ENSG00000089505	1.1894	0.763475	0.408982	0.43346	-0.287241	0.182737
ENSG00000089558	1.32308	0.926985	0.578507	0.741338	-0.602152	0.339496
ENSG00000089597	-0.616335	-0.350583	-0.0739926	-0.173747	0.501605	-0.135565
ENSG00000089639	0.340449	0.366923	0.207169	0.21894	0.63811	-0.171801
ENSG00000089682	1.24356	0.90506	0.30602	0.388193	-0.105963	0.00119415
ENSG00000089693	1.80849	1.18046	0.766748	1.32415	-0.342417	0.322467
ENSG00000089723	1.64593	1.19911	0.446503	0.825319	-0.372736	0.561555
ENSG00000089737	1.2946	0.927147	0.622194	0.949166	-0.484611	0.431052
ENSG00000089775	-0.477885	-0.552382	-0.273466	0.21552	-0.0739377	0.176532
ENSG00000089818	0.843967	1.03861	0.587562	1.04847	-0.35265	0.830332
ENSG00000089820	-1.50472	-0.875261	-0.544537	-0.823465	1.03116	-0.30041
ENSG00000089847	1.92812	1.48049	0.750442	1.03402	-0.676172	0.623877
ENSG00000089876	-1.08937	-0.504638	-0.300052	-0.56499	0.438007	-0.208931
ENSG00000089902	0.806805	0.397484	0.247506	0.398311	-0.0421842	-0.0619804
ENSG00000089916	0.403054	0.353852	0.0796892	0.406576	-0.077815	0.35401
ENSG00000090006	1.61582	1.26347	0.799041	0.866092	-0.414645	0.341159
ENSG00000090013	-0.800958	-0.548625	-0.243654	-0.218065	0.141352	0.0841915
ENSG00000090020	2.78791	1.80903	1.35129	2.05488	-0.613797	0.423073
ENSG00000090054	-1.21549	-0.704082	-0.54424	-0.800216	0.367416	-0.327177
ENSG00000090060	-0.444261	-0.53606	-0.577384	-0.670273	0.33989	-0.266246
ENSG00000090061	-0.998938	-1.08208	-0.622803	-0.672438	0.239954	-0.330178
ENSG00000090097	-2.20252	-1.43199	-0.663301	-1.32336	0.35197	-0.644187
ENSG00000090104	-1.21962	-0.890226	-0.489955	-0.799787	0.80578	-0.569168
ENSG00000090238	1.62473	0.817837	0.347752	0.978065	-0.466109	0.199199
ENSG00000090263	-0.807327	-0.147711	-0.159602	-0.0402558	0.151005	0.289048
ENSG00000090266	-1.02534	-0.51361	-0.315805	-0.318405	0.322756	0.0488004
ENSG00000090273	0.726369	-0.124544	-0.0347698	0.282807	-0.264481	-0.23003
ENSG00000090316	0.597093	0.456041	0.170793	0.859101	-0.187744	0.633023
ENSG00000090339	-0.511816	-0.596751	-0.260163	-0.590765	0.249777	-0.60642
ENSG00000090372	1.73821	1.40573	0.566643	0.804967	-0.471016	0.45628
ENSG00000090376	-0.96427	-0.724484	-0.533477	-0.820892	0.590784	-0.557348
ENSG00000090432	0.309835	0.362743	0.363497	0.232306	0.108686	0.0141152
ENSG00000090447	-0.253601	-0.448558	-0.327135	-0.122641	-0.185458	0.0604526
ENSG00000090470	0.911657	0.543665	0.424708	0.460486	-0.309146	0.216251
ENSG00000090487	-1.51006	-1.23789	-0.565002	-0.670906	0.469407	-0.501914
ENSG00000090520	-0.577686	-0.342691	-0.472069	-0.669947	0.101722	-0.275402
ENSG00000090530	0.79579	0.482941	0.269426	0.0877168	0.109655	-0.118052
ENSG00000090534	1.42265	0.983115	0.580357	0.734666	-0.428086	0.408404
ENSG00000090539	1.59797	1.31265	0.830679	1.30627	-0.420821	0.706495
ENSG00000090565	1.96253	1.38862	0.782795	0.90464	-0.496061	0.514186
ENSG00000090581	-1.06783	-0.802637	-0.515735	-0.545833	-0.034406	-0.0302612
ENSG00000090612	-1.75919	-1.15897	-0.611956	-0.775977	0.133537	-0.0374825
ENSG00000090615	1.22758	1.01561	0.601338	0.821876	-0.2516	0.445034
ENSG00000090621	-0.519863	-0.406508	-0.148039	-0.320097	0.422587	-0.350014
ENSG00000090661	-0.689244	-0.280531	-0.305066	-0.662271	0.264376	-0.362408
ENSG00000090674	1.50027	1.21379	0.714395	1.11163	-0.342348	0.277057
ENSG00000090686	-0.855661	-0.602304	-0.284798	-0.331275	0.0364365	-0.249048
ENSG00000090776	0.0136644	-0.223858	-0.364285	-0.553403	0.294576	-0.0210895
ENSG00000090857	-0.372176	-0.24503	-0.0919509	-0.271979	0.0599064	-0.187022
ENSG00000090861	1.47117	1.15069	0.732561	1.0614	-0.254927	0.227982
ENSG00000090863	0.669922	0.382762	0.47006	0.267049	-0.00410817	-0.254918
ENSG00000090889	0.879356	0.396662	0.19847	0.403742	-0.362513	0.277554
ENSG00000090905	1.53238	0.614437	0.682663	0.676767	-0.405091	-0.0331457
ENSG00000090924	-0.405063	-0.40232	-0.24286	-0.484574	0.113345	-0.496009
ENSG00000090932	-0.267251	-0.127638	-0.0372525	-0.23799	-0.140458	0.222632
ENSG00000090971	0.866201	0.783763	0.27669	0.716412	-0.13916	0.585565
ENSG00000090975	3.16113	2.06745	1.18665	1.58121	-0.505484	0.451489
ENSG00000090989	-0.52666	0.101895	0.256162	-0.128966	0.176425	0.172112
ENSG00000091009	0.123573	-0.073403	0.00470396	-0.0128364	-0.217682	0.027868
ENSG00000091039	0.104606	0.281301	-0.0309955	0.297256	0.0241602	0.526497
ENSG00000091073	-0.193299	-0.275817	-0.255756	-0.443864	0.260016	-0.405582
ENSG00000091106	-0.042456	0.244547	0.0278835	0.101371	0.288912	0.0252387
ENSG00000091127	0.570377	0.649543	0.36149	0.566018	-0.223528	0.459797
ENSG00000091129	2.95617	2.08654	1.2502	1.70253	-0.589563	0.615018
ENSG00000091136	2.38365	1.74728	1.01827	1.4713	-0.648951	0.705038
ENSG00000091137	1.6507	1.30773	0.908521	1.29385	-0.634287	0.830601
ENSG00000091140	1.05603	0.609652	0.56603	1.05656	-0.404231	0.342422
ENSG00000091157	2.3548	1.91414	1.28697	1.69981	-0.47165	0.606755
ENSG00000091164	-0.0789222	0.14522	-0.0557833	0.443236	-0.254329	0.462906
ENSG00000091317	-1.85275	-1.35556	-0.995967	-1.34111	1.07726	-0.489072
ENSG00000091409	-2.13855	-1.62732	-1.07649	-1.56747	0.734568	-0.588141
ENSG00000091428	0.885126	0.945102	0.405109	0.19817	-0.261905	0.332574
ENSG00000091436	-1.2677	-1.23445	-0.706128	-0.861656	0.158355	-0.379565
ENSG00000091482	0.711313	0.661283	0.299325	0.770738	-0.307273	0.49716
ENSG00000091483	1.0149	0.863057	0.712301	0.625605	-0.171264	0.39819
ENSG00000091490	0.272895	0.228552	-0.210432	-0.124651	0.0183716	0.373792
ENSG00000091513	-2.35179	-1.43305	-0.798075	-1.34106	0.740038	-0.704818
ENSG00000091527	-1.03271	-0.746405	-0.57018	-0.820054	0.573687	-0.558179
ENSG00000091536	0.88818	0.545441	0.249409	0.670425	-0.516853	0.565252
ENSG00000091542	0.975421	0.291449	0.312232	0.323614	-0.289414	-0.315278
ENSG00000091592	0.143269	-0.0839021	0.0183854	0.390556	-0.332562	0.333772
ENSG00000091622	2.43011	1.69092	1.14058	1.3491	-0.640897	0.657528
ENSG00000091640	0.298583	0.296999	0.0956542	0.519593	-0.280285	0.343099
ENSG00000091651	0.566645	0.59614	0.332385	0.702141	-0.465153	0.648317
ENSG00000091656	-1.34841	-1.4019	-0.712751	-1.33024	0.360473	-0.620665
ENSG00000091664	1.04622	0.640261	0.370842	1.2073	-0.433674	0.519349
ENSG00000091732	0.537498	0.351718	0.19502	0.529347	-0.231024	0.3413
ENSG00000091831	1.51091	0.941834	0.567285	0.912122	-0.491196	0.475612
ENSG00000091844	0.55337	0.438343	0.048128	0.625961	-0.220852	0.472616
ENSG00000091879	-0.463127	-0.408785	-0.344446	-0.393035	0.23022	-0.445229
ENSG00000091947	-1.04854	-0.50998	-0.481401	-0.532471	0.286082	0.160006
ENSG00000091972	2.61063	1.91408	1.14271	1.57153	-0.712662	0.506347
ENSG00000091986	-1.07481	-0.836415	-0.471639	-0.837145	0.0855462	-0.528341
ENSG00000092010	-2.13282	-1.67118	-1.06586	-1.32266	0.567865	-0.506439
ENSG00000092020	-2.05061	-1.17428	-0.746388	-0.833884	0.43263	-0.130193
ENSG00000092036	-2.08811	-1.31054	-0.702541	-1.05259	0.610915	-0.270078
ENSG00000092051	2.49847	1.56447	1.04817	1.35801	-0.619556	0.558885
ENSG00000092054	1.09445	0.559833	0.270849	0.586433	-0.297849	0.0692655
ENSG00000092068	2.15385	1.5809	1.0786	1.59123	-0.485799	0.541623
ENSG00000092094	-0.621258	-0.195073	0.011118	-0.19691	0.13103	0.118733
ENSG00000092096	1.71428	1.16298	0.982164	1.22678	-0.407895	0.444723
ENSG00000092098	0.138846	0.325064	0.395498	0.252045	-0.217211	0.242843
ENSG00000092108	-0.0611557	0.292406	0.0860799	0.169839	-0.00320224	0.42848
ENSG00000092140	-0.297098	-0.246468	-0.207889	0.00444565	-0.059597	0.0196982
ENSG00000092148	0.16565	0.609266	0.414915	0.420536	0.0555379	0.515486
ENSG00000092199	-1.0853	-0.733189	-0.581355	-0.96163	0.312627	-0.325418
ENSG00000092201	1.26869	0.795422	0.749094	1.07572	-0.501233	0.260092
ENSG00000092203	0.0679332	-0.0107848	0.0507692	0.092298	-0.157172	0.15301
ENSG00000092208	-0.687913	-0.0556468	-0.129198	-0.209477	-0.00594896	0.233526
ENSG00000092330	-1.95559	-1.16524	-0.702374	-0.986017	0.606222	-0.391886
ENSG00000092421	-1.66515	-1.16721	-0.495447	-1.02842	0.37874	-0.808991
ENSG00000092439	-0.371109	-0.187277	-0.290613	-0.233758	0.128923	0.132707
ENSG00000092445	0.752404	1.05265	0.447561	0.551184	-0.0138205	0.485822
ENSG00000092470	-0.0724864	-0.211225	-0.314381	0.0243417	-0.0419353	0.0906439
ENSG00000092529	-2.47962	-1.60698	-0.907131	-1.35079	0.56367	-0.716679
ENSG00000092531	-1.9979	-1.70012	-1.20662	-1.64235	0.65172	-0.695903
ENSG00000092621	-1.72876	-1.66946	-0.848321	-1.38913	0.514906	-0.587068
ENSG00000092758	-2.19841	-1.31015	-0.60116	-1.07639	0.149801	-0.478875
ENSG00000092820	-1.00297	-1.17218	-0.762452	-1.04953	0.511013	-0.362401
ENSG00000092841	-2.66566	-1.52592	-0.974588	-1.32044	0.731434	-0.347871
ENSG00000092847	1.10016	0.621226	0.634828	0.641079	-0.0786051	0.116006
ENSG00000092853	0.613472	0.675721	0.320166	0.621989	-0.410282	0.403255
ENSG00000092871	-2.31637	-1.53724	-0.75988	-1.37678	0.618528	-0.946797
ENSG00000092929	-1.42552	-0.917024	-0.609842	-1.07395	0.446063	-0.583143
ENSG00000092931	0.191182	0.248108	0.348311	0.610804	-0.10745	0.325564
ENSG00000092964	-0.689244	-0.737668	-0.152854	-0.539912	0.171181	-0.738609
ENSG00000092969	-1.0535	-1.27906	-0.833855	-0.991875	0.394988	-0.518595
ENSG00000092978	0.479572	0.523739	0.380677	0.577825	-0.273689	0.322902
ENSG00000093000	0.948238	0.447349	0.215067	0.819854	-0.403439	0.396454
ENSG00000093010	-2.1043	-1.78075	-1.10985	-1.61028	0.557026	-0.567789
ENSG00000093072	-1.77208	-1.25329	-0.609617	-1.09151	1.05546	-0.521383
ENSG00000093144	-2.24146	-1.48234	-0.777529	-1.09911	0.524786	-0.506054
ENSG00000093167	-0.954636	-0.707522	-0.292305	-0.575252	-0.0052815	-0.338521
ENSG00000093183	-2.03324	-1.03748	-0.80813	-0.952723	0.402745	0.0319463
ENSG00000093217	1.71028	1.24063	0.865974	1.12722	-0.472178	0.580343
ENSG00000094631	-1.83137	-0.914505	-0.612574	-1.13511	0.485384	-0.287563
ENSG00000094804	1.49619	1.03316	0.1809	0.644601	-0.292239	0.330746
ENSG00000094841	1.05982	0.723602	0.401797	0.569114	-0.2579	0.0912978
ENSG00000094880	-0.603966	-0.237079	-0.225801	-0.225539	-0.0185706	0.212194
ENSG00000094914	-1.40338	-0.674227	-0.524526	-0.796394	0.298684	-0.0163172
ENSG00000094916	0.210051	-0.37183	0.15534	0.242137	0.168687	-0.179711
ENSG00000094963	-0.307193	-0.202094	-0.186942	-0.194934	0.138089	-0.0391637
ENSG00000094975	-1.78954	-1.66687	-0.679048	-1.21776	0.480744	-0.676021
ENSG00000095002	-0.356907	0.197063	0.053127	0.360867	-0.094415	0.589232
ENSG00000095015	-0.639207	-0.469543	-0.489741	-0.741998	0.670854	-0.181612
ENSG00000095059	0.0555868	0.178302	0.0462792	0.376807	-0.109343	0.2534
ENSG00000095066	1.17181	1.04413	0.395933	0.667935	-0.164731	0.531975
ENSG00000095110	0.457678	0.164957	-0.0134304	0.0188179	-0.183673	-0.119504
ENSG00000095139	0.254278	0.0981894	0.158205	-0.0377365	0.0160482	-0.431542
ENSG00000095203	2.97461	1.74522	1.0214	1.75132	-0.747408	0.611115
ENSG00000095209	-2.79637	-1.95091	-1.13386	-1.74033	0.757088	-0.805599
ENSG00000095261	0.331563	0.123402	0.228208	0.483855	-0.0320583	-0.0842173
ENSG00000095303	-1.09925	-0.673394	-0.522827	-0.738499	1.21917	-0.343696
ENSG00000095319	-0.593186	-0.357385	0.0606791	-0.600667	0.332611	-0.656454
ENSG00000095321	1.09638	0.43075	0.483167	0.542539	-0.17233	-0.020611
ENSG00000095370	2.20422	1.58946	0.896393	1.36778	-0.519972	0.530832
ENSG00000095380	-0.22116	0.106983	-0.0633025	0.17221	-0.0933774	0.313911
ENSG00000095383	-1.71528	-1.06256	-0.438384	-0.971407	0.14564	-0.629645
ENSG00000095397	-1.23169	-0.907783	-0.463506	-1.0283	0.166351	-0.894743
ENSG00000095464	0.607903	0.203704	0.0156444	0.30017	-0.273521	-0.0968653
ENSG00000095485	-0.133361	0.0831207	0.184067	0.171668	-0.120121	0.181991
ENSG00000095539	1.06339	0.696218	0.359892	0.628079	-0.19531	0.189027
ENSG00000095564	-0.514287	-0.184999	0.00373575	-0.710344	0.209472	-0.303682
ENSG00000095574	-1.74002	-1.47746	-0.742373	-0.967298	0.374387	-0.657995
ENSG00000095585	-0.612704	-0.296987	-0.310307	-0.431301	1.02005	-0.204184
ENSG00000095587	-0.881002	-0.482591	-0.246589	0.130967	-0.218103	0.262982
ENSG00000095596	-0.250989	0.283431	0.0100624	0.0661136	-0.0246441	0.207945
ENSG00000095637	0.277599	-0.182857	-0.0728833	-0.216375	0.0467691	-0.312685
ENSG00000095713	1.31409	1.16591	0.702787	1.04266	-0.39171	0.374935
ENSG00000095739	-2.08124	-1.54412	-0.953912	-1.50296	0.59711	-0.592682
ENSG00000095787	NA	0.702682	0.305252	0.677984	-0.313028	-0.0454683
ENSG00000095794	-0.519094	-0.277521	-0.428212	-0.489575	0.250126	0.00620805
ENSG00000095906	-1.49067	-0.912051	-0.593619	-0.676647	0.195762	0.115411
ENSG00000095951	3.15065	1.92153	1.23985	1.61601	-0.598242	0.51131
ENSG00000095970	-1.51263	-0.988693	-0.666984	-0.980609	NA	-0.504852
ENSG00000096060	-0.816101	-0.902223	-0.384185	-0.468267	0.123991	-0.53552
ENSG00000096063	1.67467	1.17677	0.591312	1.1777	-0.653519	0.435154
ENSG00000096070	2.9941	2.06688	1.15009	1.51928	-0.451107	0.227905
ENSG00000096080	-0.260066	-0.142912	-0.0810068	0.066533	-0.182544	0.213049
ENSG00000096092	-0.36596	0.120359	0.0170827	0.340383	0.00107734	0.483596
ENSG00000096093	0.182135	0.226617	0.124534	0.214227	-0.0788099	0.411538
ENSG00000096384	1.47675	1.1591	0.610328	0.881616	-0.38582	0.389618
ENSG00000096401	0.122915	0.166122	-0.0845293	-0.004257	-0.159362	0.234091
ENSG00000096433	-0.00519876	0.033219	-0.111333	-0.276581	0.0595635	-0.29307
ENSG00000096654	1.4497	0.907302	0.394456	0.638076	-0.483801	0.491794
ENSG00000096696	0.185987	0.0197782	-0.0673174	-0.0389286	-0.128995	0.0185233
ENSG00000096717	-1.50544	-1.3198	-0.855049	-1.08413	0.5659	-0.533365
ENSG00000096746	-0.582296	-0.721093	-0.458504	-0.551766	0.226516	-0.520898
ENSG00000096872	-0.463399	-0.383789	-0.163741	-0.267405	-0.104797	-0.0304506
ENSG00000096968	0.268179	0.239619	0.180024	0.222587	0.0776639	0.0026744
ENSG00000096996	-0.755358	-0.394251	-0.29415	-0.481123	0.464448	-0.213615
ENSG00000097007	-0.543749	-0.545818	-0.146274	-0.837741	0.26225	-0.79731
ENSG00000097021	2.38149	1.73524	1.06104	1.72	-0.624916	0.738047
ENSG00000097033	-1.80798	-1.61764	-0.921622	-1.67574	0.638877	-0.957352
ENSG00000097046	1.26075	1.15291	0.678324	0.910774	-0.310931	0.435125
ENSG00000097096	1.79839	1.04493	0.674263	1.03928	-0.48618	0.466385
ENSG00000099139	-0.226184	-0.24425	-0.26856	-0.671676	-0.0589579	-0.0222269
ENSG00000099194	-2.10968	-1.4061	-0.71897	-1.34497	0.574255	-0.676398
ENSG00000099203	-1.88816	-1.17785	-0.698707	-0.900199	0.527668	-0.109993
ENSG00000099204	0.160533	-0.551831	-0.11066	-0.27841	0.210855	-0.308197
ENSG00000099219	-1.68883	-0.988591	-0.454807	-0.937841	0.485396	-0.576742
ENSG00000099246	-0.765733	-0.650863	-0.430055	-0.29536	-0.00728515	-0.000793009
ENSG00000099250	0.118814	-0.13139	-0.103083	-0.102731	0.0956965	-0.0652091
ENSG00000099251	-0.819367	-0.488399	-0.137609	-0.488984	0.0975563	-0.383193
ENSG00000099256	-2.33983	-1.8147	-0.934924	-1.50846	0.524558	-0.609014
ENSG00000099260	0.622462	0.435483	0.0914985	0.0155086	-0.111437	0.110841
ENSG00000099282	-2.37427	-1.54071	-0.741374	-1.39197	0.596383	-0.829183
ENSG00000099284	1.22071	0.799913	0.426918	0.526473	-0.297637	0.150007
ENSG00000099290	0.309056	0.250173	0.149505	0.189875	-0.0735517	0.141991
ENSG00000099308	2.8825	1.9806	1.3284	1.81353	-0.403554	0.43323
ENSG00000099326	0.951942	0.903728	0.45407	0.548069	-0.226893	0.541769
ENSG00000099330	0.761382	0.395285	0.276938	0.797963	-0.297701	0.354515
ENSG00000099331	-1.84064	-1.12229	-0.583668	-1.24175	0.480821	-0.841692
ENSG00000099338	-1.09562	-0.652776	-0.354559	-0.712483	0.0822691	-0.439619
ENSG00000099341	0.283764	0.468992	0.0179359	0.422086	-0.09486	0.328042
ENSG00000099364	2.02579	1.453	0.826576	1.04828	-0.481749	0.616739
ENSG00000099365	3.07198	1.92578	1.50188	NA	-0.661998	0.475144
ENSG00000099377	-0.516007	-0.547277	-0.233062	-0.466005	0.0844831	-0.406487
ENSG00000099381	2.10425	NA	0.825403	1.09305	-0.301071	0.00852788
ENSG00000099385	-1.4525	-1.07036	-0.637809	-1.02361	0.435162	-0.359332
ENSG00000099622	-1.44517	-1.13621	-0.40248	-0.555422	0.0375193	-0.161322
ENSG00000099624	1.31933	0.627109	0.44107	0.878491	-0.338584	0.248184
ENSG00000099625	2.06881	1.39555	0.66755	0.88253	-0.218329	0.367767
ENSG00000099715	0.797582	0.637559	0.26983	0.347451	-0.225881	0.162811
ENSG00000099725	0.641734	0.421298	0.166627	0.296885	-0.154727	0.176104
ENSG00000099783	-1.14641	-1.09709	-0.558338	-0.83623	0.314167	-0.697934
ENSG00000099785	-0.242562	-0.13048	0.127453	0.12965	-0.137178	0.34175
ENSG00000099795	-1.00551	-0.722901	-0.353643	-0.43868	0.121224	0.05216
ENSG00000099797	-0.97133	-1.23572	-0.746394	-0.773345	0.075306	-0.472929
ENSG00000099800	-0.890703	-0.459122	-0.244686	-0.293104	0.135707	-0.0346364
ENSG00000099804	0.453593	0.485129	0.0358101	0.147677	0.00742023	0.284217
ENSG00000099810	-1.39379	-1.09991	-0.64312	-0.489312	0.248647	-0.00926964
ENSG00000099814	2.83561	1.80822	1.34811	1.57433	-0.547215	0.483539
ENSG00000099817	0.980212	0.481267	0.377448	0.837305	-0.425814	0.236227
ENSG00000099821	0.361619	0.3664	0.428266	0.323191	-0.312695	0.103244
ENSG00000099822	1.7463	1.07078	1.00137	1.17813	-0.392159	0.125016
ENSG00000099834	-0.134209	-0.0701167	0.15678	-0.0966844	-0.173426	-0.109994
ENSG00000099840	-1.64588	-1.35545	-0.681989	-0.916861	0.148916	-0.380844
ENSG00000099849	0.678828	0.647435	0.154928	0.549567	-0.0426083	0.484973
ENSG00000099860	-0.351897	-0.532161	-0.261106	-0.405879	-0.0979736	-0.432299
ENSG00000099864	2.02208	0.976022	0.783379	0.730388	-0.493002	0.318714
ENSG00000099866	0.653519	0.367599	0.192825	0.435325	-0.401702	0.11246
ENSG00000099875	0.162523	-0.305134	-0.396979	-0.434622	-0.00704874	-0.285711
ENSG00000099889	0.302451	0.3009	0.332429	0.300905	-0.0392063	0.508488
ENSG00000099899	-0.723765	-0.255222	-0.140803	-0.225363	0.197293	0.166947
ENSG00000099901	-0.939883	-0.539444	-0.275866	-0.206505	-0.0426847	0.204144
ENSG00000099904	2.40857	1.57862	0.965581	1.2737	-0.481783	0.37574
ENSG00000099910	1.74641	1.42429	0.890613	1.26213	-0.445258	0.704246
ENSG00000099917	1.9895	1.32243	0.998567	1.229	-0.484326	0.291124
ENSG00000099937	1.37612	0.978516	0.572947	0.69598	-0.282239	0.276577
ENSG00000099940	-0.713084	-0.720847	-0.408095	-0.495278	0.18634	-0.459276
ENSG00000099942	0.421589	-0.0570998	-0.0136115	-0.007539	0.155058	-0.233118
ENSG00000099949	0.105174	0.297781	0.133937	0.159204	0.119003	0.121718
ENSG00000099954	-1.87911	-1.35748	-0.658817	-1.26133	0.257771	-0.776634
ENSG00000099956	0.96871	0.288601	0.265957	0.450511	-0.171881	-0.180093
ENSG00000099957	0.914978	0.775167	0.535632	0.996968	-0.521755	0.73793
ENSG00000099958	0.0922797	0.0241713	-0.0824412	-0.15295	-0.183448	0.107063
ENSG00000099960	1.57009	1.27793	0.930087	1.33457	-0.311669	0.702454
ENSG00000099968	0.47944	0.298335	0.367264	0.578923	-0.213496	0.0482079
ENSG00000099977	-1.17933	-0.609125	-0.276467	-0.18221	0.112581	0.144313
ENSG00000099984	-0.0268649	-0.0688496	-0.131666	0.0685433	-0.0568987	0.0114996
ENSG00000099991	2.38468	1.82961	1.11448	1.41648	-0.266906	0.363358
ENSG00000099992	0.360771	0.110576	-0.0411709	0.0795926	-0.166161	0.284877
ENSG00000099995	1.0696	0.207259	0.310822	0.634863	-0.182544	0.0683819
ENSG00000099998	-0.384547	-0.22414	-0.0989552	-0.363766	0.0457465	-0.431548
ENSG00000099999	0.714008	0.861348	0.599001	0.742426	-0.251317	0.80437
ENSG00000100003	-0.897884	-0.652328	-0.416432	-0.59545	0.0770262	-0.212021
ENSG00000100014	1.6727	1.0709	0.553274	0.757292	-0.26329	0.139463
ENSG00000100023	1.14845	0.987034	0.482321	0.820283	-0.244778	0.403612
ENSG00000100027	1.40859	0.912431	0.577306	0.767244	-0.547084	0.436889
ENSG00000100028	0.0149773	0.0521628	0.0121027	0.148672	-0.103862	0.0563468
ENSG00000100029	-0.339036	-0.142354	-0.149038	-0.0685682	-0.0371401	0.0267314
ENSG00000100030	0.724713	0.690415	0.317285	0.635807	-0.181115	0.579887
ENSG00000100031	-0.665569	-0.334021	-0.132579	-0.451196	-0.0100996	-0.26607
ENSG00000100033	-0.609856	-0.648152	-0.219992	-0.370141	0.0898802	0.163698
ENSG00000100034	1.21242	0.961266	0.591071	0.774493	-0.360099	0.766598
ENSG00000100036	0.689529	0.721825	0.344423	0.537728	-0.367858	0.452368
ENSG00000100038	0.974686	0.890065	0.282076	0.523803	-0.0364892	0.271074
ENSG00000100055	-0.955963	-0.518887	-0.385037	-0.6952	1.06719	-0.392493
ENSG00000100056	0.16987	0.102692	-0.119289	0.262269	-0.247297	0.273079
ENSG00000100058	0.250721	0.187815	0.108281	0.135886	-0.146533	0.0166352
ENSG00000100068	0.231212	0.204485	0.116671	-0.00777841	-0.0768218	0.144546
ENSG00000100075	-1.92789	-1.64152	-0.911917	-1.35866	0.567089	-0.743235
ENSG00000100077	2.36584	1.7079	0.989496	1.69969	-0.543989	0.720647
ENSG00000100083	-0.761243	-0.242162	-0.228869	-0.382363	0.186888	0.0854952
ENSG00000100084	1.54851	1.15443	0.53475	0.790765	-0.382655	0.437566
ENSG00000100092	0.719605	0.668209	0.0631409	0.368217	0.297203	0.198166
ENSG00000100095	2.32761	1.57488	1.0351	1.59537	-0.414229	0.451756
ENSG00000100097	-0.751594	-0.282184	-0.301191	-0.0984802	0.327656	0.264628
ENSG00000100099	-0.817573	-0.558298	-0.151437	-0.0740628	0.0539935	0.15889
ENSG00000100100	-2.00437	-1.46827	-0.607452	-0.992442	0.309298	-0.478622
ENSG00000100101	-0.970914	-0.535506	-0.53941	-0.645808	-0.0368346	0.187953
ENSG00000100104	0.366341	0.516346	0.151966	0.27741	-0.0537189	0.367494
ENSG00000100105	-1.38835	-1.29198	-0.423975	-0.846161	0.286394	-0.507835
ENSG00000100106	-1.82074	-1.40431	-0.881921	-1.27441	0.28979	-0.384167
ENSG00000100109	0.114073	0.154689	-0.102877	-0.120843	0.0124748	0.216354
ENSG00000100116	-0.0537714	-0.0446298	0.0140795	0.335253	-0.142356	0.508538
ENSG00000100124	0.9361	0.772227	0.378059	0.643982	-0.450913	0.568765
ENSG00000100129	-0.047612	-0.233514	0.0216144	-0.0556953	-0.0818968	-0.0773729
ENSG00000100138	0.934874	0.514985	0.410175	0.912264	-0.281002	0.338336
ENSG00000100139	-2.0311	-1.23303	-0.628248	-1.16004	0.390555	-0.770255
ENSG00000100142	-2.06729	-1.47754	-0.960423	-1.10822	0.28877	-0.543961
ENSG00000100146	-1.71144	-1.26131	-0.696842	-1.26877	0.471776	-0.933104
ENSG00000100147	-0.0643801	-0.101881	-0.0718249	-0.212222	0.110094	-0.271283
ENSG00000100150	2.07883	1.53378	1.12187	NA	-0.592043	0.58768
ENSG00000100151	-0.140967	0.234986	0.156264	0.175013	-0.0788478	0.114292
ENSG00000100154	1.71379	0.837729	0.666525	0.564823	-0.263192	0.033728
ENSG00000100156	-0.8008	-0.305591	-0.0868425	-0.595071	-0.0391481	-0.361394
ENSG00000100167	2.97142	1.99206	1.3851	1.96822	-0.626701	0.665977
ENSG00000100181	-1.91806	-1.31995	-0.697764	-1.19644	0.348918	-0.788253
ENSG00000100191	1.41114	0.932271	0.466561	0.641466	-0.307217	0.263304
ENSG00000100196	-0.620026	-0.491571	-0.184234	-0.264029	-0.0567551	-0.124168
ENSG00000100197	0.253093	0.296718	0.161173	0.0165119	-0.0435085	-0.0534713
ENSG00000100201	-1.4245	-1.02866	-0.620136	-1.14106	0.466112	-0.540257
ENSG00000100206	-0.296484	-0.510595	-0.270297	-0.241469	-0.2344	-0.0463699
ENSG00000100207	NA	1.73717	0.902151	1.33955	-0.4137	0.350108
ENSG00000100209	-1.95831	-1.34397	-0.859069	-1.068	0.488902	-0.33732
ENSG00000100211	-0.479402	-0.281079	-0.169598	-0.380676	0.0178308	0.0882083
ENSG00000100216	-0.758656	-0.39344	-0.370936	-0.142112	0.191762	0.0927921
ENSG00000100218	0.857611	0.681572	0.302961	0.841596	-0.375265	0.439344
ENSG00000100219	-0.385448	-0.399311	-0.393598	-0.630542	0.171577	-0.38553
ENSG00000100220	-0.738589	-0.192818	-0.0587864	-0.322854	0.17793	-0.0543141
ENSG00000100221	1.04161	0.931845	0.489007	0.476473	-0.33661	0.482222
ENSG00000100225	-1.65902	-1.18275	-0.501459	-1.06568	0.296317	-0.60096
ENSG00000100226	-0.730723	-0.67924	-0.120933	-0.421315	-0.0893063	-0.341667
ENSG00000100227	-0.595713	-0.671053	-0.385994	-0.60109	0.431621	-0.603684
ENSG00000100228	1.84521	1.36674	1.09374	1.27661	-0.476021	0.539371
ENSG00000100234	-0.968718	-1.16649	-0.648922	-1.01315	0.402011	-0.356886
ENSG00000100239	1.17846	1.10362	0.527681	0.797027	-0.228125	0.579273
ENSG00000100241	0.477292	0.508912	0.622894	0.134006	-0.175883	0.116505
ENSG00000100242	-2.42541	-1.50748	-0.795443	-1.39417	0.674899	-0.798883
ENSG00000100243	-0.25758	-0.693141	-0.0638199	-0.317877	0.0386717	-0.403498
ENSG00000100246	0.633254	0.820947	0.466534	0.574122	-0.166489	0.743017
ENSG00000100258	0.0297561	0.0486969	0.251552	0.156951	0.168685	-0.0563395
ENSG00000100263	0.104144	0.254579	0.154003	0.0540259	-0.212562	0.411313
ENSG00000100266	-0.592218	-0.34824	-0.390446	-0.405264	0.324359	-0.091909
ENSG00000100271	0.938257	0.704581	0.392546	0.798505	-0.253778	0.475041
ENSG00000100276	0.915693	0.910183	0.35578	0.456536	-0.258675	0.480851
ENSG00000100280	1.26495	0.942314	0.767489	0.887658	0.0734516	0.293579
ENSG00000100281	-0.430394	-0.335578	-0.0843902	-0.319697	-0.113708	-0.387812
ENSG00000100284	0.956496	0.593587	0.625781	1.04959	-0.539069	0.421798
ENSG00000100285	1.39765	0.887881	0.541766	1.28261	-0.348069	0.213439
ENSG00000100292	-1.45879	-1.25899	-0.746801	-1.12655	0.752057	-0.721914
ENSG00000100294	1.77305	1.42662	0.758634	1.26364	-0.552622	0.580558
ENSG00000100296	1.39337	1.21097	0.505256	0.98329	-0.36576	0.32929
ENSG00000100297	-2.49908	-1.63319	-0.929025	-1.43789	0.913499	-0.717846
ENSG00000100299	-0.243233	-0.0851924	0.135885	-0.0614641	0.183532	-0.108251
ENSG00000100300	-2.47488	-1.77852	-0.875871	-1.45601	0.964844	-0.774382
ENSG00000100302	2.75701	1.50717	1.04596	1.60136	-0.632695	0.316465
ENSG00000100304	1.53837	0.885507	0.596782	0.961201	-0.526145	0.427296
ENSG00000100307	1.55555	0.801705	0.711348	1.14932	-0.570611	0.516508
ENSG00000100311	1.08906	0.932027	0.365299	0.446431	0.189982	0.30559
ENSG00000100314	-0.56614	-0.0534661	-0.0619091	-0.189518	-0.0202511	-0.06058
ENSG00000100316	-2.14344	-1.48321	-0.794342	-1.06433	0.3294	-0.139577
ENSG00000100319	-0.614353	-0.413862	-0.343587	-0.310191	-0.0406714	0.0934849
ENSG00000100320	3.23719	2.29575	1.27963	1.93263	-0.759912	0.73863
ENSG00000100321	2.38896	1.99941	1.19292	1.52805	-0.551216	0.770068
ENSG00000100324	-0.372282	-0.179961	0.208307	-0.0692858	-0.0720902	-0.0199812
ENSG00000100325	-1.04967	-0.941318	-0.440848	-1.03198	0.237233	-0.706591
ENSG00000100330	0.690106	0.3251	0.343867	-0.0814051	0.09277	-0.106857
ENSG00000100335	0.253716	0.111483	0.174391	0.478913	-0.0720596	0.220664
ENSG00000100341	1.09272	0.876938	0.468505	0.844231	-0.428616	0.430039
ENSG00000100342	-0.484129	-0.455684	-0.361626	-0.486436	0.317221	-0.473868
ENSG00000100344	0.463919	0.512006	0.363034	0.36245	-0.20314	0.219427
ENSG00000100345	0.176593	0.0102766	-0.149027	-0.355744	0.377693	-0.584362
ENSG00000100346	2.60572	1.99955	1.01216	1.44164	-0.583695	0.596331
ENSG00000100347	0.0621057	0.158636	-0.048024	0.417789	-0.0917663	0.58431
ENSG00000100348	0.110417	-0.400847	-0.20374	-0.0422188	-0.145744	-0.0535568
ENSG00000100350	1.34799	0.592369	0.663053	0.766303	-0.368496	0.0910101
[truncated: 15,063 more rows]

## Sheet: TableS4.GWAS_conv_Zscore
Gene1	AD	ASD	BD	EPI	PD	SCZ
ENSG00000000003	0.527425	-0.577442	-1.15766	-0.541395	-0.501805	-2.26022
ENSG00000000419	-0.01809	0.097211	-0.114912	-0.0697291	0.208865	-0.393325
ENSG00000000457	-0.451388	0.185764	0.763035	0.435204	0.568671	1.10669
ENSG00000000460	0.0234576	-0.101828	-0.538062	-0.152603	0.186976	-1.76434
ENSG00000000971	0.888614	-0.249555	-0.788072	-0.253561	-0.363641	-1.20312
ENSG00000001036	0.766378	-0.671703	-1.61002	-0.502045	-0.437037	-3.7714
ENSG00000001084	-0.0569379	-0.581258	-1.55211	-0.496088	-0.128451	-3.78214
ENSG00000001167	0.0450691	-0.132609	-0.625047	-0.0917376	-0.317032	-1.18386
ENSG00000001460	-0.658139	0.351377	1.07332	0.498036	0.629064	2.4948
ENSG00000001461	-0.187157	-0.277091	-0.575509	0.0899675	0.0775095	-1.73152
ENSG00000001497	-0.212234	0.032589	-0.53864	-0.0439635	0.100615	-1.22015
ENSG00000001561	0.333038	-0.431112	-1.14024	-0.550498	-0.17296	-3.31067
ENSG00000001617	0.63894	0.0930426	0.00360195	0.0367627	-0.220231	0.622512
ENSG00000001626	-0.457552	-0.135188	-0.705315	-0.149657	-0.0146696	-2.28594
ENSG00000001629	0.350305	-0.562119	-2.00123	-0.961253	-0.711996	-4.3386
ENSG00000001630	-0.310036	-0.253423	-0.427117	0.344607	-0.15801	-0.675061
ENSG00000001631	0.182772	0.0614882	-0.644982	-0.366184	-0.09326	-0.806142
ENSG00000002016	0.108793	-0.0205318	-0.631026	-0.10069	-0.27909	-0.819721
ENSG00000002330	-0.264838	0.0429774	0.146581	-0.0648209	-0.144143	0.422497
ENSG00000002549	1.31662	-0.708482	-1.94246	-0.732821	-0.657172	-3.93853
ENSG00000002586	1.11729	-0.52194	-1.64411	-0.812141	-0.518671	-3.37646
ENSG00000002587	NA	0.212298	0.925792	0.228754	0.151898	1.96734
ENSG00000002745	-0.473848	0.304249	0.897126	0.195432	0.361385	1.54689
ENSG00000002746	-0.624227	0.731335	2.0962	0.997229	0.800827	4.68156
ENSG00000002822	-0.285584	0.186959	0.0418132	0.0828994	0.181334	0.0902294
ENSG00000002834	-0.1474	0.243359	1.40684	0.243033	0.384312	3.01144
ENSG00000002919	-0.36661	-0.121219	-0.0239583	0.264502	0.128213	-0.292561
ENSG00000002933	1.19568	-0.477808	-1.40863	-0.825372	-0.546631	-2.82094
ENSG00000003056	0.399055	-0.0397732	0.0694477	0.439308	0.368592	0.113046
ENSG00000003096	-0.637303	0.121222	0.468255	0.375523	0.0864752	1.1307
ENSG00000003137	-0.377213	0.346309	1.45576	0.491251	0.550959	2.76509
ENSG00000003147	-0.537691	0.591014	0.973846	0.295496	0.425024	2.13546
ENSG00000003249	-0.508265	0.457791	1.6628	0.201687	0.202495	3.67303
ENSG00000003393	-0.445473	0.619288	1.77341	1.08597	0.665776	4.4553
ENSG00000003400	1.02046	-0.328205	-1.02004	-0.374818	-0.367798	-2.0684
ENSG00000003402	0.952914	-0.790119	-2.4087	-1.13884	-0.706755	-5.25616
ENSG00000003436	0.540777	-0.0846355	-0.616935	-0.433831	-0.353987	-0.818672
ENSG00000003509	-0.382217	0.513215	1.30902	0.779105	0.338827	3.0172
ENSG00000003756	-0.125427	-0.138303	-0.898936	NA	0.00514179	-2.1155
ENSG00000003987	-0.741476	0.44372	1.06763	0.539033	0.69982	1.50915
ENSG00000003989	0.985391	-0.565716	-1.27775	-0.635208	-0.740565	-2.42127
ENSG00000004059	-0.730274	0.459406	1.6149	0.639403	0.751612	3.11354
ENSG00000004139	-0.656859	0.156547	0.749192	0.381216	0.318611	2.10003
ENSG00000004142	-0.450816	0.206995	0.966356	0.345616	0.443708	1.96043
ENSG00000004399	0.00770103	0.229167	0.55671	0.0484822	-0.00476384	1.01938
ENSG00000004455	0.907131	-0.704195	-2.37228	-1.05908	-0.599477	-5.39295
ENSG00000004468	-0.180889	-0.441369	-0.98032	-0.75313	-0.342774	-2.59661
ENSG00000004478	0.196515	-0.106709	-0.237756	-0.00129882	-0.148423	-0.0544561
ENSG00000004487	0.0405251	0.508734	0.905869	0.526656	0.143265	2.6424
ENSG00000004534	0.0331233	0.104294	-0.510242	-0.175656	-0.281548	-0.546198
ENSG00000004660	-0.406037	0.477334	1.29601	0.778168	0.611607	2.9642
ENSG00000004700	0.491587	-0.392009	-1.1843	-0.39845	-0.0998807	-2.95098
ENSG00000004766	-0.673713	0.332501	0.687116	0.305569	0.438372	1.65229
ENSG00000004777	-0.228265	0.165676	0.785365	0.283791	-0.0834939	1.72303
ENSG00000004779	-0.351039	0.322282	0.370675	0.222686	0.417684	0.600282
ENSG00000004799	0.911582	-0.707888	-1.73296	-0.834012	-0.799023	-3.56633
ENSG00000004838	-0.594418	0.132233	0.173088	-0.0384537	0.0460963	0.352189
ENSG00000004848	-0.114006	0.405021	0.978152	0.352151	0.242163	1.908
ENSG00000004864	0.0100991	-0.37618	-1.35337	-0.278861	-0.167489	-3.54003
ENSG00000004866	-0.408961	0.568027	1.50041	0.70418	0.393519	3.65987
ENSG00000004897	-0.305844	0.54131	0.81315	0.0249229	0.690954	1.1603
ENSG00000004961	-0.451439	0.595787	1.5624	0.762775	0.718963	2.97551
ENSG00000004975	0.294558	-0.322477	-1.30165	-0.217571	-0.179947	-2.71479
ENSG00000005007	0.525627	-0.221894	-0.309337	0.127549	-0.1368	-0.162125
ENSG00000005020	0.0895324	0.538537	1.24373	0.717154	0.560359	2.53422
ENSG00000005022	-0.0105105	-0.0307643	0.256785	-0.199668	0.0790137	0.206724
ENSG00000005059	0.829153	-0.198327	-0.768838	-0.186257	-0.0942296	-1.95636
ENSG00000005075	0.574081	-0.424885	-1.12036	-0.551257	-0.365068	-2.24511
ENSG00000005100	-0.272852	0.350195	1.37634	0.653718	0.51469	2.52131
ENSG00000005108	-0.294554	0.133067	0.982605	0.555916	-0.0615693	2.59403
ENSG00000005156	-0.233174	0.192276	0.615873	0.523855	0.398695	1.15345
ENSG00000005175	-0.149214	0.531931	0.95515	0.246748	0.625931	1.56071
ENSG00000005189	-0.490067	0.396021	0.86133	0.332158	0.33667	1.87696
ENSG00000005194	-0.731386	0.489316	1.33313	0.882898	0.650851	2.82787
ENSG00000005206	-0.320765	0.12813	-0.105147	0.0991704	0.155436	-0.142777
ENSG00000005238	-0.0362098	-0.0286301	0.107492	-0.0594813	0.292813	-0.112929
ENSG00000005243	0.441053	-0.527684	-1.28124	-0.756614	-0.507528	-2.62788
ENSG00000005249	-0.376944	0.665426	1.72217	0.834183	0.703899	3.67908
ENSG00000005302	-0.370148	0.522314	1.17636	0.25887	0.600714	2.42542
ENSG00000005339	0.14912	0.304101	0.763084	0.331955	0.0919313	1.66284
ENSG00000005379	-0.366305	0.248303	1.01322	0.0976556	0.136778	2.35997
ENSG00000005381	-0.16987	0.200308	0.458716	0.139085	0.339447	0.781983
ENSG00000005436	-0.0966993	-0.0362833	-0.155715	-0.34097	0.0940263	NA
ENSG00000005448	-0.655352	0.570263	1.07954	0.612265	0.857957	1.66552
ENSG00000005469	-0.192218	0.100004	0.789619	0.662988	0.427566	1.98112
ENSG00000005471	0.242638	0.0908641	0.316594	0.054689	0.181047	0.636195
ENSG00000005483	0.241144	NA	-0.82473	-0.407444	-0.308017	-1.69861
ENSG00000005486	-0.279171	0.488431	1.60857	0.813535	0.677458	3.7283
ENSG00000005513	0.142783	-0.468528	-1.50352	-0.695851	-0.287894	-3.97961
ENSG00000005700	-0.117765	-0.208059	-1.13577	-0.346045	0.00790237	-2.89316
ENSG00000005801	-0.252035	0.0355802	-0.0228286	-0.217724	0.182181	-0.466756
ENSG00000005810	-0.478503	0.723986	2.22923	1.39478	0.847568	5.08959
ENSG00000005812	0.423883	-0.497054	-1.1406	-0.707289	-0.228943	-2.72785
ENSG00000005844	1.73256	-0.443992	-1.18375	-0.437904	-0.315521	-2.37827
ENSG00000005882	0.00397862	0.262955	0.916765	0.0945627	0.476857	2.07487
ENSG00000005884	-0.407575	0.483564	1.69445	0.805117	0.543472	3.93127
ENSG00000005889	0.237326	-0.429472	-1.07364	-0.564196	-0.356985	-2.56961
ENSG00000005893	0.615273	-0.664353	-1.78934	-0.726503	-0.307748	-4.59545
ENSG00000005961	-0.252248	0.310729	-0.0319283	0.130943	0.0996105	0.212503
ENSG00000005981	-0.146852	-0.42543	-0.691274	-0.3814	-0.445668	-1.09676
ENSG00000006007	-0.0653293	-0.0784459	0.0204739	-0.144773	0.0558023	-0.0122297
ENSG00000006015	-0.528298	0.186694	0.183981	0.456959	0.442437	0.739719
ENSG00000006016	-0.169815	-0.0451058	0.129818	0.0414174	-0.225006	0.883884
ENSG00000006025	-0.310198	0.25452	0.558965	0.449257	0.275713	1.30929
ENSG00000006042	0.142074	-0.460389	-1.53654	-0.569655	-0.271234	-3.86902
ENSG00000006047	-0.455774	0.358574	1.03648	0.206721	0.225264	2.53165
ENSG00000006062	0.0414806	0.0934318	0.211436	0.110475	0.0336737	0.604346
ENSG00000006071	-0.517465	0.568524	1.53685	0.657669	0.365196	3.66223
ENSG00000006116	-0.432002	0.746585	2.21095	0.981342	0.506501	4.78521
ENSG00000006118	-0.41973	-0.0224323	0.853247	0.385724	-0.0566777	2.53505
ENSG00000006125	-0.170044	0.523031	1.8375	1.01587	0.517116	4.052
ENSG00000006128	-0.418298	0.325952	0.925964	0.459801	0.340461	1.53062
ENSG00000006194	-0.0503466	-0.0321792	-0.183342	0.00793526	0.218074	-0.355278
ENSG00000006210	-0.373359	0.369365	1.78268	0.732091	0.339357	3.6061
ENSG00000006282	-0.189936	0.152821	0.332098	-0.14265	0.180168	0.474858
ENSG00000006283	-0.376093	0.359021	1.45639	0.41873	0.148944	3.13302
ENSG00000006377	-0.345688	0.487051	1.33563	0.522901	0.392656	2.61011
ENSG00000006432	-0.749255	0.593199	2.40575	1.13984	0.777964	4.927
ENSG00000006451	-0.273358	-0.0915979	0.110897	-0.0151401	-0.137152	0.0394121
ENSG00000006459	0.424984	0.133698	0.43441	0.040835	-0.00228525	0.823171
ENSG00000006468	-0.585232	0.0784972	0.713516	-0.0877429	0.217219	1.15913
ENSG00000006530	-0.689409	0.784466	1.8536	0.966338	0.889732	3.85288
ENSG00000006534	0.507844	-0.416554	-1.19059	-0.52143	-0.194743	-2.73002
ENSG00000006576	0.181881	0.391996	0.458074	0.0273126	0.286693	0.431981
ENSG00000006607	0.0996115	-0.314903	-1.42683	-0.798244	-0.198987	-3.61387
ENSG00000006611	0.05782	-0.447046	-1.28075	-0.465896	-0.283112	-3.23384
ENSG00000006625	-0.259106	0.404918	1.06584	0.585862	0.232773	2.65125
ENSG00000006634	-0.0962865	0.386867	0.757139	0.109172	0.252435	1.3818
ENSG00000006652	0.585715	-0.362275	-1.05238	-0.377246	-0.576681	-1.8954
ENSG00000006695	-0.362233	0.377873	1.44667	0.731465	0.29841	3.27205
ENSG00000006704	0.355211	0.215904	0.0439803	-0.0138658	-0.181429	0.54247
ENSG00000006712	0.00741813	-0.254755	-0.757827	-0.301935	-0.178186	-1.90268
ENSG00000006715	-0.71972	0.468658	1.1444	0.615899	0.65116	2.67834
ENSG00000006740	-0.585233	0.689764	2.30414	1.10623	0.630336	5.12999
ENSG00000006744	-0.246815	0.186698	0.529727	0.332643	0.572291	0.916922
ENSG00000006747	1.98171	-0.348262	-1.16333	-0.320752	-0.255251	-2.16392
ENSG00000006756	0.145742	-0.560286	-1.07833	-0.575839	-0.289733	-2.35365
ENSG00000006757	-0.127287	-0.155146	-0.0352913	-0.144536	0.0118841	0.241555
ENSG00000006831	0.521949	-0.650651	-1.73777	-0.416135	-0.486264	-4.0178
ENSG00000006837	-0.523398	0.00525123	-0.269522	-0.191336	-0.0234128	-0.556078
ENSG00000007001	-0.162337	0.309505	1.03577	0.316012	0.0912464	2.71274
ENSG00000007047	-0.0106214	0.656372	1.65033	0.419782	0.345459	3.41725
ENSG00000007062	-0.260131	0.025279	-0.0542786	-0.279333	-0.0894757	-0.270941
ENSG00000007080	-0.238245	0.124536	0.504888	0.289916	0.133274	1.48491
ENSG00000007168	-0.842241	0.532104	1.73332	0.839022	0.889301	2.96511
ENSG00000007171	-0.459178	0.449758	1.58066	0.732414	0.470485	3.38893
ENSG00000007174	-0.21189	0.0731063	0.177437	0.154747	0.122186	1.02152
ENSG00000007202	-0.242166	0.198922	1.1577	0.268925	0.127873	2.85339
ENSG00000007237	-0.492647	0.455294	1.42239	0.896034	0.768566	2.47079
ENSG00000007255	-0.158922	-0.398822	-1.13064	-0.324006	-0.0678141	-2.76951
ENSG00000007264	-0.932754	0.374761	1.32299	0.651923	0.159504	3.38923
ENSG00000007341	0.0170122	0.0661731	-0.664039	-0.56537	-0.105017	-1.47587
ENSG00000007372	0.46175	-0.489498	-1.08181	-1.08608	-0.488183	-2.24332
ENSG00000007376	-0.386793	0.296968	1.24495	0.576478	0.409852	2.50306
ENSG00000007384	0.275727	-0.106506	-0.486776	-0.486057	-0.242752	-0.740126
ENSG00000007392	-0.197161	0.228542	0.0219409	0.031803	0.154361	-0.0291873
ENSG00000007402	-0.472481	0.703715	2.06248	0.852481	0.678417	4.20194
ENSG00000007516	-0.312798	0.382812	0.953316	0.535559	0.486909	1.87935
ENSG00000007520	0.0289807	-0.394456	-0.849166	-0.461868	-0.109602	-1.50136
ENSG00000007541	-0.410895	0.263598	0.812006	0.340083	0.360814	1.89357
ENSG00000007545	-0.714482	0.309682	1.09097	0.766736	0.553471	2.20047
ENSG00000007866	0.467879	-0.151762	-0.708441	-0.535899	-0.53308	-1.07315
ENSG00000007923	-0.458191	0.370599	1.2614	0.735406	0.584511	2.93531
ENSG00000007944	-0.246845	-0.240261	-0.3792	0.221775	-0.0939232	-0.910878
ENSG00000008018	0.219139	-0.0144423	-0.735271	0.0829686	-0.367132	-1.41305
ENSG00000008056	-0.217152	0.676439	1.93192	1.0343	0.72735	4.02121
ENSG00000008083	0.166433	-0.0174364	-0.118358	0.039172	-0.287392	0.219692
ENSG00000008086	-0.50974	0.703402	2.27463	0.913954	0.55192	4.73511
ENSG00000008118	-0.139236	0.522003	1.59433	0.771163	0.600187	3.07822
ENSG00000008128	-0.207284	0.0719698	-0.347399	-0.13092	-0.184293	-0.838295
ENSG00000008130	-0.0789384	0.0920557	0.502029	-0.0238423	0.047836	1.43079
ENSG00000008226	0.108861	-0.0403736	-0.485799	-0.0645124	-0.109034	-0.45616
ENSG00000008256	-0.123149	0.245392	0.999373	0.147038	-0.0388567	2.56793
ENSG00000008277	-0.71081	0.748551	2.29374	1.23259	0.905224	4.93506
ENSG00000008282	0.648604	-0.733311	-1.79622	-0.820939	-0.539801	-4.53225
ENSG00000008283	-0.65952	0.466189	1.5554	0.754233	0.667013	3.22396
ENSG00000008294	-0.22115	-0.541548	-1.48523	-0.392651	-0.423336	-3.23479
ENSG00000008300	-0.359735	0.512928	1.98294	0.74876	0.488624	4.33614
ENSG00000008311	0.410457	-0.641783	-1.94183	-0.693646	-0.771671	-4.06999
ENSG00000008324	0.120236	-0.0147246	-0.166561	-0.0121344	0.0651559	-0.726878
ENSG00000008382	-0.862426	0.211064	0.756604	0.474726	0.101743	2.0048
ENSG00000008394	0.931691	-0.512895	-1.43065	-0.843481	-0.587407	-2.51198
ENSG00000008405	0.417993	-0.332024	-0.915783	-0.319901	-0.478481	-1.83717
ENSG00000008441	-0.258818	-0.0174982	-0.0403252	0.0757678	-0.219681	-0.36335
ENSG00000008513	0.385202	0.021413	0.369849	-0.0739442	-0.0988299	0.783624
ENSG00000008710	-0.0110926	0.205418	0.325814	0.138543	0.0765387	1.13572
ENSG00000008735	-0.506318	0.407575	1.348	0.741958	0.662856	NA
ENSG00000008838	-0.243109	0.33941	1.10296	0.312965	0.406161	2.27379
ENSG00000008853	-0.796643	0.358251	1.82689	0.722615	NA	4.03975
ENSG00000008869	-0.573123	0.686201	1.71212	0.842977	0.909006	3.53935
ENSG00000008952	0.198978	-0.279724	-1.0163	-0.531216	-0.0772373	-2.5041
ENSG00000008988	0.799178	-0.243567	-1.31115	-0.837408	-0.647459	-2.61121
ENSG00000009307	0.094431	-0.0464558	-0.453912	0.142962	0.111103	-0.732678
ENSG00000009335	-0.596906	0.3393	1.30579	0.830101	0.646711	2.63311
ENSG00000009413	0.389169	-0.0413519	-0.67358	-0.615223	-0.326885	-1.00202
ENSG00000009694	-0.584339	0.547293	1.76046	0.713605	0.563937	3.32063
ENSG00000009709	-0.601232	0.370821	1.33984	0.25514	0.497088	2.61542
ENSG00000009724	-0.158286	0.296548	0.844023	0.145063	0.436188	1.10068
ENSG00000009780	-0.599425	-0.0432379	0.00819425	0.0188558	0.523482	-0.783404
ENSG00000009790	0.551775	-0.197954	-0.405695	-0.128348	0.12461	-1.33311
ENSG00000009830	-0.466714	-0.40109	-1.01855	-0.287293	-0.223882	-2.25238
ENSG00000009844	-0.341161	0.481276	1.29879	0.57842	0.666542	2.47271
ENSG00000009950	0.185861	0.436746	0.772087	0.530808	0.244132	2.17362
ENSG00000009954	-1.04e-05	-0.210881	-0.916568	-0.380209	-0.108816	-1.6988
ENSG00000010017	0.0977355	0.527624	0.823611	0.0950325	0.178078	2.12656
ENSG00000010072	0.0157492	-0.451048	-0.879087	-0.533999	-0.0341876	-2.64581
ENSG00000010165	-0.626535	0.235339	0.803377	0.943776	0.406949	1.9176
ENSG00000010219	0.173747	-0.152957	-0.560828	-0.251589	0.129857	-1.28074
ENSG00000010244	0.346968	-0.161553	-0.33068	0.00928715	0.269182	-0.800594
ENSG00000010256	-0.61479	0.490677	1.4195	0.665344	0.696988	2.6435
ENSG00000010270	0.249	-0.214193	-0.511111	-0.0803557	-0.200346	-0.945027
ENSG00000010278	0.620832	-0.668994	-1.72463	-0.836812	-0.31103	-4.54713
ENSG00000010282	-0.21967	-0.314093	-0.937418	-0.464598	-0.253551	-2.3601
ENSG00000010292	0.190601	-0.351282	-0.992626	-0.389583	-0.17682	-2.6824
ENSG00000010295	-0.244544	0.399876	0.558192	0.505573	0.397411	1.57295
ENSG00000010318	-0.396204	0.302416	0.323104	0.0178641	0.365261	0.097231
ENSG00000010319	-0.127797	-0.143278	-0.113988	-0.141402	0.0146368	-0.417532
ENSG00000010322	0.235055	0.291832	1.02162	0.479752	0.310318	NA
ENSG00000010327	1.94539	-0.378483	-0.996128	-0.333976	-0.437282	-1.73511
ENSG00000010361	-0.137127	-0.36089	-0.932557	-0.104362	-0.162206	-1.66107
ENSG00000010379	-0.0751936	0.0267196	0.113878	0.0189702	-0.146211	0.445726
ENSG00000010404	0.0466113	0.561456	1.49765	0.258175	0.414627	2.79977
ENSG00000010438	-0.593862	0.5652	1.34818	0.629616	0.46633	3.13045
ENSG00000010539	-0.468581	-0.112043	0.0913455	-0.0110349	0.316719	-0.0554328
ENSG00000010610	2.25208	-0.439777	-1.03266	-0.460881	-0.352514	-2.24863
ENSG00000010626	-0.109371	-0.152246	-0.860087	-0.196515	-0.105272	-1.26451
ENSG00000010671	2.15588	-0.378749	-1.04152	-0.362223	-0.246748	-2.22872
ENSG00000010704	0.368419	-0.615086	-1.56432	-0.660153	-0.447814	-3.29256
ENSG00000010803	0.0604569	0.434211	0.900223	0.224517	-0.228033	2.51836
ENSG00000010810	0.784002	-0.593016	-1.36292	-0.850384	-0.776434	NA
ENSG00000010818	-0.364093	0.545998	2.02457	0.83019	0.393797	NA
ENSG00000011007	0.39419	-0.347745	-0.869518	-0.575733	-0.0197741	-1.88341
ENSG00000011009	-0.223698	0.261642	1.23687	0.755329	0.372919	2.46488
ENSG00000011021	-0.391227	0.515921	1.46397	0.838093	0.631958	2.99389
ENSG00000011028	0.352605	-0.392162	-0.771627	-0.273812	-0.238526	-1.96109
ENSG00000011083	-0.905921	0.528462	1.99405	1.09317	0.631009	4.5849
ENSG00000011105	-0.349903	0.2093	0.934975	0.654801	0.27651	2.25206
ENSG00000011114	-0.071039	-0.046187	-0.693985	-0.662142	-0.216851	-1.4993
ENSG00000011132	0.177753	-0.322632	-1.17901	-0.31106	-0.38457	-1.95677
ENSG00000011143	-0.405375	0.103339	0.276178	0.48362	0.425175	0.699997
ENSG00000011198	0.678888	-0.80615	-1.63051	-0.711961	-0.72302	-3.57509
ENSG00000011201	0.649389	-0.352977	-0.573433	-0.542695	-0.486871	-1.05953
ENSG00000011243	0.337968	0.126455	-0.350492	-0.130643	-0.24452	-0.0812738
ENSG00000011258	-0.0164745	-0.242652	-0.785006	-0.213277	0.072177	-2.36294
ENSG00000011260	-0.126945	0.155456	-0.087922	0.404445	0.0238482	-0.0387053
ENSG00000011275	0.451995	-0.085013	-0.763083	-0.581199	-0.308699	-1.55079
ENSG00000011295	-0.358076	0.475873	0.844588	0.367079	0.48663	1.70588
ENSG00000011304	1.44046	-0.525198	-1.8148	-0.972219	-0.714491	-3.90579
ENSG00000011332	-0.230119	0.451145	1.47743	0.496095	0.398606	3.43111
ENSG00000011347	-0.256777	0.666722	2.2347	0.749175	0.593866	4.6515
ENSG00000011376	-0.0878835	-0.110807	0.138039	0.11984	-0.281487	NA
ENSG00000011405	0.239631	-0.532343	-1.19756	-1.09228	-0.651347	-2.57526
ENSG00000011422	1.22259	-0.178848	-1.0344	-0.596667	-0.579261	-1.78169
ENSG00000011426	0.281897	-0.428716	-1.40746	-0.644093	-0.289639	-3.70217
ENSG00000011451	0.0399492	0.208425	0.843843	-0.0904869	0.00537384	2.28264
ENSG00000011454	-0.429587	0.159671	-0.16667	-0.0960173	0.083589	0.246504
ENSG00000011465	0.587765	-0.203193	-0.444168	-0.190425	-0.353666	-0.655736
ENSG00000011478	-0.634383	0.428533	1.2999	0.752161	0.600794	2.77927
ENSG00000011485	-0.594789	0.633868	1.77707	0.725372	0.840046	3.60819
ENSG00000011523	-0.246163	0.225154	0.877362	0.141061	0.540514	0.809317
ENSG00000011566	-0.245032	0.44271	0.859099	0.300457	0.178337	1.64971
ENSG00000011590	-0.436564	0.0615924	0.0562778	0.243598	0.109985	0.611427
ENSG00000011600	2.59704	-0.407819	-1.21106	-0.566837	-0.365128	-2.66706
ENSG00000011638	-0.260492	0.281791	0.757747	0.411625	0.301207	1.59551
ENSG00000011677	-0.260856	0.774724	2.08186	1.09158	0.726886	4.60865
ENSG00000012048	0.0506806	-0.488293	-1.6672	-0.882779	-0.300534	-4.04889
ENSG00000012061	0.29532	0.123606	0.154836	-0.0640887	0.0729324	0.113531
ENSG00000012124	-0.137549	-0.209203	-1.31494	-0.312628	-0.207083	-3.06593
ENSG00000012171	0.0902779	-0.493537	-1.63247	-0.454386	-0.164317	-4.09321
ENSG00000012174	-0.436175	0.297148	1.00471	0.457317	0.582968	1.31094
ENSG00000012232	-0.7756	0.363196	1.76827	0.877534	0.549465	3.84394
ENSG00000012660	0.764694	-0.664424	-1.74745	-0.930021	-0.855567	-3.71997
ENSG00000012779	1.90549	-0.243721	-0.919466	-0.419067	-0.319408	-1.88022
ENSG00000012817	-0.225905	0.137573	0.194153	0.280964	0.0498599	0.721653
ENSG00000012822	0.221201	0.0392092	-0.397918	0.0672667	-0.00570253	-0.281714
ENSG00000012963	0.152705	0.192168	0.563889	0.0792778	0.314237	0.751896
ENSG00000012983	0.36277	-0.358855	-1.70722	-0.729486	-0.397751	-4.12425
ENSG00000013016	-0.569568	0.615337	2.1511	1.0491	0.845214	4.58053
ENSG00000013275	0.0535556	0.362709	0.760458	0.340777	0.589093	0.630658
ENSG00000013288	-0.225011	0.485509	1.38689	0.356037	0.691064	2.86376
ENSG00000013293	-0.370628	0.439956	1.18462	0.749385	0.784159	1.70195
ENSG00000013297	0.494098	-0.537365	-1.48651	-0.468671	-0.203346	-3.94854
ENSG00000013306	0.586035	-0.19819	-0.74127	-0.326335	-0.372043	-1.04187
ENSG00000013364	0.991055	-0.570132	-1.92658	-0.652202	-0.430874	-4.18953
ENSG00000013374	0.157187	-0.235111	-0.907163	-0.337443	0.276184	-2.01868
ENSG00000013375	0.633432	-0.696752	-1.81479	-0.84074	-0.59675	-3.91898
ENSG00000013392	-0.673365	0.534951	1.2237	0.321199	0.723524	1.99995
ENSG00000013441	0.319465	-0.285873	-1.3756	-0.530225	-0.383817	-2.86645
ENSG00000013503	-0.494964	0.435451	1.47694	0.843337	0.587688	3.21177
ENSG00000013523	-0.0315332	0.104409	0.280587	0.551308	0.126894	0.676091
ENSG00000013561	-0.568265	0.144374	0.395508	0.27346	0.557885	0.267273
ENSG00000013563	-0.227179	0.308825	0.762924	0.070572	0.546566	1.36964
ENSG00000013573	-0.255254	-0.0335	-0.138722	-0.0838191	-0.0390464	-0.107816
ENSG00000013583	0.213057	-0.319475	-0.755179	-0.0824801	-0.292091	-1.79795
ENSG00000013619	0.016264	0.453862	1.10804	0.525575	0.0791071	2.44139
ENSG00000013725	-0.316419	0.20054	0.552452	0.18995	0.289843	1.04949
ENSG00000013810	0.0212162	0.0839683	0.215572	0.0119341	0.0124425	0.841034
ENSG00000014123	0.531853	-0.631339	-1.75172	-0.831178	-0.360122	-4.06194
ENSG00000014138	0.309903	-0.0254386	-0.534881	-0.0094431	0.0163773	-1.63457
ENSG00000014164	0.0512655	0.375179	0.946833	0.491233	0.329621	1.84116
ENSG00000014216	-0.116021	0.428665	1.28752	0.693252	0.697118	3.04014
ENSG00000014641	-0.939258	0.623998	1.46679	1.07494	0.870238	3.23509
ENSG00000014824	-0.733805	0.466226	0.864977	0.468415	0.647612	1.6722
ENSG00000014914	0.409143	0.0470982	-0.576366	-0.117519	-0.301258	-0.791158
ENSG00000014919	-0.110187	-0.172915	0.0167575	0.127597	0.182455	0.197613
ENSG00000015133	-0.164668	0.133596	0.612116	0.106319	-0.00181588	1.85056
ENSG00000015153	-0.0714147	0.196436	0.681931	-0.0478753	0.296824	1.09741
ENSG00000015171	0.0355781	-0.237037	-0.659771	-0.591129	-0.337632	-1.24645
ENSG00000015285	1.66803	-0.230621	-0.635689	-0.183569	-0.394264	-1.14265
ENSG00000015475	0.0371906	0.0581847	0.353856	-0.113204	0.0849213	0.24605
ENSG00000015479	-0.355554	0.126452	-0.00486201	-0.0473799	0.524905	NA
ENSG00000015532	-0.419172	0.127591	0.56135	0.366626	0.246225	1.58509
ENSG00000015568	-0.266512	0.109744	0.361548	0.141923	0.211042	1.02598
ENSG00000015592	0.00274877	0.0168232	-0.359694	0.188075	-0.0204702	NA
ENSG00000015676	-0.678279	0.528769	1.69526	1.09029	0.801965	4.20814
ENSG00000016391	0.225289	-0.45839	-1.10319	-0.725839	-0.671777	-1.64355
ENSG00000016402	0.0993117	-0.357464	-0.690186	-0.656664	-0.283399	-1.48475
ENSG00000016602	0.124956	-0.24645	-1.10851	-0.483706	-0.104495	-3.14169
ENSG00000016864	-0.0663082	-0.383704	-0.530389	-0.224128	0.0853177	-1.62573
ENSG00000017260	-0.0629034	0.0424665	0.535828	0.49011	-0.14238	1.37148
ENSG00000017427	-0.265405	0.288808	1.29465	0.443844	0.254728	2.31313
ENSG00000017483	0.0672948	-0.127297	-0.184015	-0.239239	0.00669884	-0.824761
ENSG00000017797	-0.398846	0.268647	0.603988	0.217726	0.25223	1.72731
ENSG00000018189	-0.588095	0.221435	0.286325	0.247686	0.683997	0.228281
ENSG00000018236	-0.536066	0.0957101	0.734155	0.453076	NA	1.99672
ENSG00000018280	1.59605	-0.275404	-1.20372	-0.505845	-0.474709	-2.42466
ENSG00000018408	1.00437	-0.532433	-1.71303	-1.05903	-0.874873	-3.54095
ENSG00000018510	0.0386402	-0.320145	-0.685665	-0.13845	-0.0304503	-1.88978
ENSG00000018607	-0.311	0.0823538	0.313172	0.0392002	0.0278511	0.607837
ENSG00000018610	-0.620816	0.0583055	0.126218	0.559783	0.400221	0.186367
ENSG00000018625	0.0265917	-0.392503	-0.595492	-0.601113	-0.612179	-0.848371
ENSG00000018699	0.0514208	-0.0651541	-0.570128	-0.057744	0.00790146	-1.4779
ENSG00000018869	-0.520471	-0.0833098	0.0762077	0.266356	0.0942217	-0.0187624
ENSG00000019102	0.172596	0.354277	0.773114	0.257216	0.22937	1.56331
ENSG00000019144	0.101702	-0.35459	-1.67313	-0.469826	-0.175573	-4.08115
ENSG00000019485	-0.657505	0.35395	1.38212	0.728137	0.209445	3.667
ENSG00000019505	-0.702924	0.75883	2.22375	1.03317	0.896842	4.43942
ENSG00000019582	2.4951	-0.36227	-1.15219	-0.534003	-0.236687	-2.55294
ENSG00000019991	0.753677	-0.233486	-0.771177	-0.514282	-0.483896	-1.08625
ENSG00000019995	-0.39519	0.36936	0.90474	0.257149	0.230192	1.74594
ENSG00000020129	-0.166978	0.440427	1.64511	1.27156	0.672449	NA
ENSG00000020181	-0.132793	0.0562901	0.39185	0.117921	0.0246854	1.43546
ENSG00000020256	-0.558841	0.407754	1.44723	0.729785	0.580624	3.09033
ENSG00000020426	-0.182856	0.232078	0.0103772	-0.0460887	-0.155357	0.354454
ENSG00000020577	0.476382	-0.176242	-0.80213	-0.495184	-0.515057	-1.30934
ENSG00000020922	0.192406	-0.0865996	-0.478096	-0.0244552	-0.0429346	-1.15688
ENSG00000021300	0.129128	-0.548284	-1.71925	-0.992211	-0.492077	-3.90237
ENSG00000021355	1.38359	-0.449408	-1.49965	-0.631297	-0.522445	-3.34896
ENSG00000021574	-0.210045	-0.295524	-0.675362	-0.501162	0.0214001	-2.24945
ENSG00000021645	-0.565879	0.69644	2.3202	1.20787	0.58312	NA
ENSG00000021762	-0.0719252	0.0929795	0.423374	0.319344	-0.0578218	1.24898
ENSG00000021776	-0.0451119	0.116061	0.230033	0.137103	0.173782	0.722403
ENSG00000021826	-0.0801707	-0.337303	-0.936442	-0.306971	-0.209889	-2.12703
ENSG00000022267	0.0030329	0.286624	0.720728	0.424283	0.299816	2.1054
ENSG00000022277	0.090421	-0.617124	-1.65567	-0.304911	-0.384342	-3.2186
ENSG00000022355	-0.664706	0.862635	2.11393	1.0243	0.825333	4.48393
ENSG00000022556	-0.0832207	0.0787083	0.403862	0.187928	0.0829019	0.870193
ENSG00000022567	-0.0725237	0.383747	0.737613	-0.29144	-0.00553608	1.67429
ENSG00000022840	0.124198	0.0524986	0.437323	0.196244	0.0430923	1.32657
ENSG00000022976	-0.740376	0.214035	0.642234	0.242538	0.669748	1.05961
ENSG00000023041	-0.104811	0.173274	0.421893	0.429012	0.19671	1.11237
ENSG00000023171	-0.516165	0.669595	2.48306	0.919076	0.5988	5.45224
ENSG00000023191	0.414069	-0.594965	-1.87545	-0.740604	-0.249555	-4.40612
ENSG00000023228	-0.805769	0.288806	1.08432	0.679007	0.626299	2.4438
ENSG00000023287	-0.275034	0.0876935	0.127779	-0.423162	-0.0110903	0.391116
ENSG00000023318	0.488663	-0.180722	0.102284	-0.0757884	-0.287691	0.393744
ENSG00000023330	0.26527	0.360034	0.706628	0.423754	0.339465	1.38909
ENSG00000023445	0.398122	-0.223294	-0.763262	-0.327934	-0.125451	-1.70433
ENSG00000023516	-0.41931	0.689224	1.88141	1.01802	0.686658	3.7654
ENSG00000023572	-0.327148	0.419461	0.747919	0.360274	0.691896	1.12299
ENSG00000023608	-0.0129072	-0.293148	-0.701802	-0.116865	-0.215328	-1.43252
ENSG00000023697	0.766932	-0.65741	-1.78387	-0.831017	-0.551475	-3.9396
ENSG00000023734	-0.136919	0.397807	0.955925	0.819574	0.257424	2.17687
ENSG00000023892	1.94336	-0.436677	-1.1557	-0.376508	-0.324803	-2.30979
ENSG00000023902	0.59703	-0.0416786	-0.160784	-0.398385	-0.310479	0.257383
ENSG00000023909	0.385904	-0.0116882	-0.213288	-0.160043	0.116569	-0.199004
ENSG00000024048	0.26844	-0.0393414	-0.509391	-0.0816741	-0.44857	-0.378341
ENSG00000024422	0.0369122	0.00476605	0.020993	-0.104478	-0.257578	0.486336
ENSG00000024526	-0.295774	0.228849	0.672677	0.133657	0.369661	1.33231
ENSG00000024862	-0.529158	0.436515	1.0538	0.877943	0.696626	2.63726
ENSG00000025039	0.117881	-0.259172	-0.388475	-0.107708	-0.331078	-0.330578
ENSG00000025156	-0.199894	0.484788	0.702085	0.428704	0.491067	1.50837
ENSG00000025293	0.156635	0.259077	0.313093	-0.101553	0.283495	0.326204
ENSG00000025423	-0.044155	-0.477295	-0.633275	-0.574056	-0.45752	-1.13221
ENSG00000025434	0.0150295	-0.140118	-0.596272	-0.395159	-0.0822941	-0.776613
ENSG00000025708	1.58144	-0.304768	-1.31623	-0.451186	-0.390038	-2.41749
ENSG00000025770	-0.379901	0.343996	0.508441	0.252047	0.340558	0.927153
ENSG00000025772	-0.155236	0.465774	1.35954	0.799002	0.655246	3.3318
ENSG00000025796	0.0283636	0.239342	0.585148	0.317876	0.293989	0.534434
ENSG00000025800	-0.135869	0.31039	1.45666	0.813979	0.522512	2.42766
ENSG00000026025	1.03575	-0.478958	-1.53298	-0.727146	-0.573382	-2.77975
ENSG00000026036	-0.30742	0.158898	-0.0376342	0.331712	0.0951469	0.0606213
ENSG00000026103	0.583614	-0.21636	-0.847852	-0.485185	-0.381962	-1.45605
ENSG00000026297	2.03874	-0.285795	-1.04249	-0.338557	-0.228778	-1.96754
ENSG00000026508	1.04231	-0.50392	-1.79451	-0.733364	-0.516458	-3.85137
ENSG00000026559	-0.338557	0.0962639	1.0966	0.469103	0.0148121	2.75115
ENSG00000026652	-0.16854	-0.0206535	-0.513363	0.0542722	-0.0351052	-1.64258
ENSG00000026950	0.65983	-0.473123	-1.33065	-0.529323	-0.34773	-2.46416
ENSG00000027001	-0.61682	0.147045	0.181168	0.240813	0.309332	0.175446
ENSG00000027075	0.938653	-0.341565	-1.15529	-0.616107	-0.600374	-2.22196
ENSG00000027697	1.58488	-0.590929	-1.47766	-0.474206	-0.385383	-3.4236
ENSG00000027847	-0.35406	0.234457	0.67773	0.440518	0.325859	1.48385
ENSG00000028116	0.162677	-0.411348	-1.69538	NA	-0.324349	-4.13011
ENSG00000028137	2.32878	-0.370207	-1.2477	-0.640096	-0.642833	-2.47439
ENSG00000028203	-0.486688	0.432543	0.908045	0.118794	0.415123	1.7906
ENSG00000028277	0.657532	0.0363868	-0.00482305	-0.0749692	0.0355659	0.244455
ENSG00000028310	-0.518245	0.122171	0.0571354	0.0525191	0.43194	-0.181269
ENSG00000028528	0.14838	-0.529533	-1.39142	-0.477635	-0.291526	-3.66163
ENSG00000028839	-0.470649	0.503444	1.09691	0.493712	0.49893	2.2794
ENSG00000029153	-0.617452	0.581401	1.77187	0.613411	0.445247	3.72784
ENSG00000029363	0.332762	0.0948514	-0.344811	0.191694	0.28129	-0.727179
ENSG00000029364	0.0085255	-0.2957	-0.141906	0.0303753	0.106465	-0.739733
ENSG00000029534	-0.310011	0.461146	1.38138	0.643823	0.411133	3.1633
ENSG00000029639	-0.604828	0.264843	0.552184	0.615192	0.35495	1.41526
ENSG00000029725	-0.489032	0.0415813	0.115098	-0.137147	0.204063	-0.00182699
ENSG00000029993	-0.238303	0.0991177	0.351987	0.0492742	0.337112	0.438149
ENSG00000030066	0.528467	-0.425409	-1.72743	-0.44747	-0.436478	-3.72822
ENSG00000030110	0.185057	-0.2272	-0.512999	-0.00989941	-0.268479	-0.883778
ENSG00000030304	-0.20838	-0.251479	-1.07863	-0.274149	-0.0706186	-2.99235
ENSG00000030419	0.822379	-0.696805	-1.8489	-0.786679	-0.726368	-3.94256
ENSG00000030582	1.36528	-0.161402	-0.280523	-0.0695419	NA	-0.859669
ENSG00000031003	-0.0395542	0.310861	0.199664	0.0273637	0.123817	0.388531
ENSG00000031081	0.77058	-0.564312	-1.13142	-0.782601	-0.829312	-1.6349
ENSG00000031691	0.178064	-0.466257	-1.25033	-0.584205	-0.109811	-3.17079
ENSG00000031698	-0.358285	0.322126	0.657301	0.755023	0.502891	1.68444
ENSG00000031823	0.0613612	0.151015	0.26518	-0.0596191	0.375516	0.70361
ENSG00000032219	-0.571795	0.214487	0.54183	0.0153073	0.328112	1.03361
ENSG00000032389	-0.70776	0.334824	1.04358	0.458241	0.322695	2.11532
ENSG00000032444	-0.040254	0.285592	0.991692	0.519868	0.382107	2.41165
ENSG00000032742	-0.128403	-0.370164	-1.43661	-0.547287	-0.161909	-3.3636
ENSG00000033011	-0.376593	0.0113002	0.202181	0.0967459	0.295091	0.152285
ENSG00000033030	0.33501	-0.0918279	-0.714797	-0.327784	-0.233009	-1.34025
ENSG00000033050	-0.476702	0.251334	0.884913	0.675946	0.641753	1.63191
ENSG00000033100	-0.131105	0.250607	0.932467	0.649673	0.378	2.16664
ENSG00000033122	-0.314517	0.650069	2.18901	0.81432	0.551092	4.36046
ENSG00000033170	0.0893588	-0.416925	-1.53501	-0.607795	-0.535323	-3.80699
ENSG00000033178	0.16133	-0.452962	-1.4801	-0.641355	-0.293251	-3.55462
ENSG00000033327	0.0174652	-0.291555	-1.22598	-0.370193	-0.156739	-2.68519
ENSG00000033627	-0.352432	0.736141	2.19976	1.01705	0.890341	4.40908
ENSG00000033800	0.248898	0.527971	1.0177	0.280076	0.294169	2.23633
ENSG00000033867	0.181177	0.316738	0.361522	0.142938	0.160848	0.91171
ENSG00000034053	-0.528221	0.504319	1.69739	0.811439	0.604808	3.76623
ENSG00000034152	0.64445	0.0638517	-0.155315	0.0595055	-0.33235	0.034813
ENSG00000034239	-0.343118	0.13256	0.354421	0.2793	0.114444	0.918417
ENSG00000034510	0.0416875	0.36876	0.514623	0.186092	0.459559	0.676165
ENSG00000034533	-0.345788	0.023115	0.303024	0.139254	0.209875	0.493112
ENSG00000034677	0.710609	-0.2082	-1.04317	-0.173832	-0.358369	-1.46774
ENSG00000034693	-0.154368	0.166948	-0.0370551	0.132641	0.253128	-0.288226
ENSG00000034713	0.102483	-0.296727	-1.07429	-0.493358	-0.254261	-2.65386
ENSG00000035115	-0.33653	-0.0991214	0.177951	0.160625	0.213107	0.672152
ENSG00000035141	-0.181948	0.39793	1.007	0.194354	0.604551	1.74165
ENSG00000035403	0.853683	0.00800358	-0.120503	-0.0509666	-0.509907	0.541431
ENSG00000035499	-0.228756	0.198043	0.400221	0.109291	0.102921	0.49428
ENSG00000035664	-0.386635	-0.299359	-1.19999	-0.454017	-0.0762388	-3.09587
ENSG00000035681	0.165395	0.337701	0.72949	0.358351	0.248232	1.75729
ENSG00000035687	-0.856692	0.140433	0.267475	0.418065	0.526921	-0.0901059
ENSG00000035862	0.302835	-0.0603921	-0.434202	-0.0999227	0.0852367	-1.44743
ENSG00000035928	0.260731	-0.474933	-1.50125	-0.592405	-0.287895	-3.453
ENSG00000036054	0.306725	-0.334472	-0.893606	-0.31342	-0.361048	-1.75562
ENSG00000036257	-0.116243	0.402805	1.03649	0.505407	0.631172	NA
ENSG00000036448	-0.180371	0.209448	0.673617	0.43682	0.137732	1.62618
ENSG00000036530	-0.454623	0.452912	NA	0.585177	0.192369	NA
ENSG00000036549	0.161274	-0.351418	-1.57373	-0.682537	-0.214499	-3.27042
ENSG00000036672	-0.104367	0.39507	0.80658	0.336662	0.346962	1.43134
ENSG00000037042	-0.422091	0.63397	1.54962	0.480943	0.495296	2.87812
ENSG00000037241	-0.0907181	0.0465081	0.070558	0.111742	0.178103	-0.146547
ENSG00000037474	-0.252904	-0.0204793	-0.00947995	0.350236	0.194083	-0.0391562
ENSG00000037637	0.0160738	0.353864	1.22076	0.538054	0.377612	2.56642
ENSG00000037749	0.488095	-0.25921	-0.266525	-0.337188	-0.242781	-0.536422
ENSG00000037757	-0.331164	-0.12681	-0.551499	0.119948	0.113398	-1.0482
ENSG00000037897	-0.220473	0.0509348	0.550717	0.329558	0.350451	1.00477
ENSG00000038002	-0.147159	-0.375064	-0.828639	-0.205631	0.025301	-2.53525
ENSG00000038210	0.340917	-0.592	-1.33906	-0.822648	-0.481855	-2.99072
ENSG00000038219	-0.55435	0.309304	0.939507	0.495545	0.637124	1.90717
ENSG00000038274	-0.328878	0.506264	0.878545	0.726108	0.672527	1.79547
ENSG00000038295	-0.524231	0.376447	0.667368	0.205071	0.312392	1.54833
ENSG00000038358	-0.0651994	0.486632	1.61696	0.672142	0.640923	3.04359
ENSG00000038382	0.221428	0.372814	1.39135	0.593808	-0.0412937	3.57616
ENSG00000038427	0.506517	-0.556207	-1.63197	-0.942434	-0.637282	-3.7051
ENSG00000038532	0.0656537	0.407423	0.78957	0.0476025	0.0238504	1.89465
ENSG00000038945	2.11809	-0.339421	-1.2623	-0.475151	-0.455872	-2.60919
ENSG00000039068	-0.251838	-0.191334	-0.86518	-0.443008	-0.0675957	-2.68788
ENSG00000039123	-0.0493922	0.00226679	-0.892349	-0.0117309	-0.0448614	-1.67746
ENSG00000039139	-0.565169	0.247477	0.870563	0.325808	0.311669	1.99405
ENSG00000039319	-0.120187	-0.29642	-1.37749	-0.670848	-0.125524	-3.74103
ENSG00000039523	-0.0611003	0.469378	1.55599	0.745306	0.0686052	3.5049
ENSG00000039560	0.0821627	-0.461003	-1.44956	-1.01022	-0.543116	-3.46168
ENSG00000039650	-0.36856	0.36751	0.498401	0.442327	0.362276	0.756532
ENSG00000040199	-0.598215	0.636304	2.11791	0.972394	0.794344	4.3818
ENSG00000040275	-0.341578	-0.00184851	-0.492122	-0.351875	0.159895	-1.52223
ENSG00000040341	-0.696045	0.802273	1.7214	0.397738	0.828965	3.66352
ENSG00000040487	-0.257025	0.0361834	0.283408	0.0939401	0.153411	0.68748
ENSG00000040531	0.485829	-0.369953	-1.44392	-0.565277	-0.43032	-3.17068
ENSG00000040608	-0.77314	0.406407	1.79015	0.63548	0.552879	4.00303
ENSG00000040633	-0.0431331	0.187902	0.483379	0.164929	0.113265	0.91138
ENSG00000040731	-0.399825	0.568695	1.57766	0.610563	0.282633	3.74825
ENSG00000040933	-0.537911	0.646911	2.15072	0.831501	0.787589	4.32042
ENSG00000041353	-0.607548	0.689623	1.6454	0.542158	0.840499	3.07085
ENSG00000041357	-0.338891	0.34677	0.560718	0.271241	0.601075	0.411674
ENSG00000041515	-0.336909	0.575856	1.79771	0.686418	0.323245	3.90968
ENSG00000041802	0.121316	0.0619558	-0.0767745	0.139386	0.231672	-0.189288
ENSG00000041880	-0.0390728	0.178938	0.322136	-0.317651	0.151482	0.232099
ENSG00000041982	0.194054	-0.481028	-1.27972	-0.501036	-0.397718	-3.11658
ENSG00000041988	-0.299939	0.103195	-0.0206462	0.000344964	0.287505	-0.328999
ENSG00000042062	0.0289674	0.0515737	-0.2086	-0.104723	-0.210122	-0.114717
ENSG00000042088	-0.299545	0.305325	0.510465	0.365518	0.46078	0.722239
ENSG00000042286	-0.0447165	-0.104117	-0.51517	-0.106127	-0.151178	-0.330147
ENSG00000042317	-0.349743	0.336777	0.623252	0.000264595	0.316745	1.02714
ENSG00000042429	-0.251261	-0.0959992	-0.34071	-0.016697	0.201777	-0.51974
ENSG00000042445	0.0720986	-0.483563	-1.02019	-0.614182	-0.250524	-2.60602
ENSG00000042493	1.31948	-0.485555	-1.40007	-0.514941	-0.441662	-2.87006
ENSG00000042753	-0.4352	0.50868	1.20432	0.762986	0.87749	2.51571
ENSG00000042781	-0.360384	0.130455	0.401528	0.0594074	0.198542	0.813441
ENSG00000042980	1.87201	-0.300162	-0.793358	-0.413301	-0.203674	-1.80801
ENSG00000043093	0.12454	-0.395237	-0.632932	-0.696006	-0.200519	-1.94121
ENSG00000043143	-0.348105	0.304561	1.22685	0.653094	0.502031	2.5909
ENSG00000043355	0.282311	-0.325127	-0.576726	-0.55264	-0.484854	-0.722189
ENSG00000043462	1.51607	-0.0156061	-0.352001	-0.221549	-0.216509	-0.623872
ENSG00000043514	-0.0852489	0.287087	0.275527	0.174471	0.0411547	0.452087
ENSG00000043591	-0.333326	0.272611	0.96322	0.179813	0.0976191	2.41707
ENSG00000044090	-0.644375	0.504061	1.80946	0.884437	0.520293	4.15814
ENSG00000044115	0.936823	-0.784437	-2.37194	-1.20154	-0.649365	-5.37691
ENSG00000044446	-0.282327	-0.105208	-0.720582	-0.0258537	-0.119743	-1.26571
ENSG00000044459	0.263295	-0.266916	-1.25442	-0.783162	-0.289232	-2.23124
ENSG00000044524	-0.758745	0.465562	1.48642	0.669944	0.299556	3.48243
ENSG00000044574	0.737035	-0.142891	-0.349865	-0.141183	-0.513809	-0.388243
ENSG00000046604	NA	0.0907211	0.573033	0.236331	0.0941229	1.34898
ENSG00000046647	-0.130816	-0.203741	-0.60496	-0.127084	-0.0403567	-1.42603
ENSG00000046651	0.345658	-0.235206	-1.55513	-0.724623	-0.438869	-3.05846
ENSG00000046653	0.456008	-0.835762	-1.71539	-1.03329	-0.648661	-4.14162
ENSG00000046889	0.139979	-0.579491	-1.00467	-0.88177	-0.82729	-1.53569
ENSG00000047056	-0.377392	0.716512	2.18536	1.08364	0.655705	4.56755
ENSG00000047188	-0.282602	0.482371	0.946578	0.678398	0.373756	1.87511
ENSG00000047230	0.362983	-0.578012	-1.82793	-0.775687	-0.355207	-4.06964
ENSG00000047249	-0.369343	0.380766	1.11475	0.974482	0.535328	2.84753
ENSG00000047315	-0.418523	0.337473	0.637695	0.617653	0.585507	0.911603
ENSG00000047346	0.192968	-0.117171	-0.455056	-0.245849	-0.111614	-1.52534
ENSG00000047365	0.161237	-0.686319	-2.10009	-0.746134	-0.530182	-4.65808
ENSG00000047410	0.116291	-0.288704	-1.0177	-0.380924	-0.196259	-1.66106
ENSG00000047457	0.971617	-0.350629	-1.41446	-0.499436	-0.350711	-2.58049
ENSG00000047578	-0.0495653	-0.0525149	-0.416663	-0.176905	-0.250104	-0.635143
ENSG00000047579	0.0723205	0.367625	0.702377	0.493778	-0.0965928	2.24846
ENSG00000047597	-0.58473	0.804088	1.95541	0.920729	1.02279	3.71289
ENSG00000047617	0.460059	0.0513288	-0.46246	-0.270787	-0.448447	-0.484169
ENSG00000047621	-0.518747	0.539609	1.20313	0.53356	0.475419	2.74119
ENSG00000047634	0.442542	-0.178531	-0.719201	-0.501964	-0.221576	-1.67397
ENSG00000047644	0.210872	-0.323316	-1.48734	-0.959351	-0.58328	-3.35066
ENSG00000047648	0.442467	0.00187943	-0.216601	-0.0393667	-0.0600985	-0.354564
ENSG00000047662	-0.36716	0.142811	0.378227	0.112252	-0.0109485	1.35354
ENSG00000047849	-0.178777	-0.315018	-1.34803	-0.675127	-0.176274	-3.13707
ENSG00000047932	-0.50794	0.319163	0.958645	0.846413	0.553108	2.42363
ENSG00000047936	0.129286	0.164805	0.222347	0.303589	0.221161	0.738312
ENSG00000048028	0.126205	0.262218	0.427598	0.22241	-0.107288	1.56114
ENSG00000048052	-0.679821	0.331731	1.37885	0.636476	0.368423	2.97977
ENSG00000048140	-0.161743	0.134163	0.885872	0.397425	-0.0593437	2.12356
ENSG00000048162	-0.167573	0.279845	0.487465	0.200969	0.224291	1.05302
ENSG00000048342	0.241698	-0.129491	-0.523586	-0.448194	-0.415067	-0.262363
ENSG00000048392	0.346545	-0.0156075	-0.0510072	-0.101491	0.22435	-0.613318
ENSG00000048405	0.322984	-0.0756817	-0.697223	-0.573127	-0.174334	-1.47452
ENSG00000048471	0.0961036	-0.324388	-1.20891	-0.460077	-0.119877	-3.21448
ENSG00000048540	-0.392493	0.4736	1.29197	0.261666	0.514871	2.85648
ENSG00000048544	-0.376328	0.27742	0.420512	0.262556	0.46232	0.891803
ENSG00000048649	-0.292004	0.157656	0.261373	-0.337569	0.18775	0.3329
ENSG00000048707	-0.257407	0.319557	1.03741	0.650824	0.353611	1.87337
ENSG00000048740	NA	0.46624	1.89074	0.585072	0.379551	3.77711
ENSG00000048828	0.541169	-0.174787	-0.287232	-0.430004	-0.485837	-0.331488
ENSG00000048991	-0.0108499	0.614551	1.52225	0.569143	-0.036758	3.7197
ENSG00000049089	-0.329424	-0.266859	-1.18773	-0.507507	-0.0591746	-3.39684
ENSG00000049130	-0.427621	0.376923	1.15255	0.62671	0.45071	2.63204
ENSG00000049167	-0.379741	0.0461472	0.242819	0.227862	0.301219	0.411634
ENSG00000049192	-0.241353	0.13942	0.252709	-0.128116	-0.32412	0.806235
ENSG00000049239	0.259179	-0.45517	-1.4366	-0.507554	-0.285136	-3.2997
ENSG00000049245	0.86355	-0.724107	-1.93953	-1.01815	-0.482539	-4.93089
ENSG00000049246	-0.335466	0.0581857	-0.15133	-0.179454	-0.107262	-0.248006
ENSG00000049283	0.0404619	0.2892	0.364613	0.296782	0.272576	1.16796
ENSG00000049323	0.615985	-0.583985	-1.61269	-0.695083	-0.679951	-3.32449
ENSG00000049449	0.505086	-0.262747	-0.257257	0.0417087	-0.352552	0.248727
ENSG00000049540	-0.122957	-0.261777	-1.04333	-0.151779	-0.347858	-2.18676
ENSG00000049541	0.377811	0.153294	-0.0548885	-0.0616606	0.254082	-0.276149
ENSG00000049618	-0.205265	0.385891	1.20412	0.70645	0.313363	2.9758
ENSG00000049656	-0.314236	0.0804713	0.639899	0.256551	0.392495	0.974537
ENSG00000049759	-0.204777	0.599052	2.00727	0.815261	0.573104	4.05917
ENSG00000049769	-0.747626	0.385089	1.01091	0.721677	0.478628	3.05246
ENSG00000049860	0.264215	0.203963	0.472786	0.240625	0.267833	1.31894
ENSG00000049883	-0.83953	0.510468	1.4434	0.563414	0.867731	2.65058
ENSG00000050030	-0.627331	0.877057	2.41021	0.821054	0.926603	4.59882
ENSG00000050130	-0.00449561	-0.366452	-0.806417	0.00899362	0.117392	-1.6558
ENSG00000050165	-0.171039	0.0946528	0.333205	0.408829	0.33269	0.70681
ENSG00000050344	0.31733	-0.248898	-0.90306	-0.310602	-0.465421	-2.23959
ENSG00000050393	-0.000839078	0.0768828	0.280604	-0.358544	0.107855	0.92967
ENSG00000050405	0.395575	-0.441068	-1.56893	-0.871624	-0.503824	-3.59138
ENSG00000050426	-0.463607	0.320955	0.675666	0.619784	0.618398	1.26619
ENSG00000050438	-0.499019	0.492495	1.67076	NA	0.639922	3.27451
ENSG00000050555	-0.18147	0.081195	0.242522	0.122418	-0.0242928	0.370091
ENSG00000050628	-0.0374735	0.205041	0.678137	0.166077	0.0903403	1.43476
ENSG00000050748	-0.748938	0.813136	2.10965	0.641543	1.05253	3.72004
ENSG00000050767	-0.592357	0.291392	1.17705	0.472884	0.167627	2.82123
ENSG00000050820	0.0850577	-0.33559	-0.747107	-0.0319842	-0.280093	-1.27219
ENSG00000051009	-0.51571	0.395894	1.57535	1.05567	0.465889	3.65947
ENSG00000051108	0.757789	-0.158554	-0.505357	0.00539334	-0.247424	-0.652957
ENSG00000051128	0.428294	-0.620641	-1.62853	-0.865683	-0.518447	-3.77826
ENSG00000051341	0.0156395	0.294787	0.782964	0.102923	0.236681	1.80147
ENSG00000051382	-0.527341	0.705492	1.69037	0.697419	0.748662	2.97295
ENSG00000051523	2.32668	-0.412152	-1.29163	-0.520134	-0.381361	-2.65426
ENSG00000051596	-0.39511	0.2897	0.894906	0.749655	0.463148	2.21267
ENSG00000051620	0.709059	-0.423845	-1.48267	-0.796934	-0.413986	-2.80176
ENSG00000051825	-0.0646963	0.0935621	-0.00156769	-0.549357	0.0453528	-0.0618822
ENSG00000052126	0.191988	0.441319	0.824712	0.186803	0.143193	2.43297
ENSG00000052723	0.246586	-0.180516	-0.0845483	-0.391217	0.151173	-0.853016
ENSG00000052749	-0.258529	0.379769	1.1829	0.65332	0.373912	2.91604
ENSG00000052795	0.314574	0.179558	0.645792	0.548907	0.296756	1.25251
ENSG00000052802	-0.0554835	-0.193377	-0.496965	-0.349456	-0.364855	-1.0275
ENSG00000052841	0.11336	0.114633	0.0508212	0.209894	0.181544	0.453982
ENSG00000053108	-0.305006	0.681864	2.03805	0.900008	0.643667	4.27502
ENSG00000053254	0.744535	-0.279875	-0.415716	-0.583007	-0.438717	-1.18527
ENSG00000053328	-0.353457	0.162437	0.498794	0.22455	0.039976	1.28543
ENSG00000053371	0.0552127	-0.432982	-0.821687	-0.435934	-0.219711	-1.74369
ENSG00000053372	-0.726424	0.31762	0.969777	0.276083	0.395625	1.60301
ENSG00000053438	-0.492593	0.359263	1.3079	0.438798	0.441381	2.35305
ENSG00000053501	-0.307809	0.238859	0.236641	-0.315493	0.0471643	0.107773
ENSG00000053524	0.0140572	0.019195	-0.219432	-0.231344	-0.035166	0.269147
ENSG00000053702	-0.0501006	0.0598321	-0.360511	-0.0731479	-0.0221572	-1.34112
ENSG00000053747	-0.10808	0.144474	0.25404	0.282832	-0.0468127	1.08363
ENSG00000053770	0.324968	0.20431	0.0713417	-0.172418	0.179517	0.17152
ENSG00000053900	-0.588581	0.305864	0.561999	0.600599	0.601318	0.840731
ENSG00000053918	1.14809	-0.201766	-0.443389	-0.122005	-0.104706	-1.04534
ENSG00000054116	-0.472106	0.248429	0.518052	0.728001	0.343264	0.916825
ENSG00000054118	-0.113193	0.00802258	0.0176817	0.236596	0.300718	-0.0468783
ENSG00000054148	0.371231	-0.298107	-1.10138	-0.336932	-0.421354	-2.34026
ENSG00000054179	-0.123152	-0.129946	-0.575007	-0.17844	-0.307614	-1.14995
ENSG00000054267	-0.243478	-0.298805	-1.27249	-0.391349	-0.078412	-2.90207
ENSG00000054277	-0.893915	0.450519	1.51377	0.783335	0.499733	3.65443
ENSG00000054282	0.0147991	-0.0688184	-0.923882	-0.536812	-0.360925	-1.57552
ENSG00000054356	-0.41488	0.59807	2.1973	1.04214	0.846392	4.67104
ENSG00000054392	-0.606393	0.210023	0.525258	0.521427	0.228753	1.69188
ENSG00000054523	-0.525906	0.0588867	0.467027	0.5381	0.251836	0.535219
ENSG00000054598	0.683566	-0.194767	-0.48178	-0.482615	-0.320454	-1.02286
ENSG00000054611	0.348355	0.112248	0.0256329	-0.0228192	0.107819	-0.170757
ENSG00000054654	0.396857	-0.194476	-0.73839	-0.363293	-0.30893	-1.19801
ENSG00000054690	-0.103736	-0.235992	-1.31283	-0.346867	-0.0490685	-3.45274
ENSG00000054793	-0.691	0.52802	2.15392	1.13155	0.872017	4.35422
ENSG00000054803	-0.720475	0.5283	1.81927	1.02964	0.555544	3.97563
ENSG00000054965	-0.140783	0.0218161	0.656491	0.258212	-0.17743	1.6497
ENSG00000054967	0.591081	-0.212918	-0.953195	-0.352418	-0.259946	-2.32897
ENSG00000054983	0.26536	-0.649878	-1.51078	-0.695321	NA	-3.66374
ENSG00000055044	-0.0816869	0.14764	-0.0234815	0.0128951	-0.0105126	0.271287
ENSG00000055070	0.519778	-0.554888	-1.39638	-0.654822	-0.6285	-3.11702
ENSG00000055118	-0.324195	0.437373	1.79318	0.550167	0.338116	4.09043
ENSG00000055130	-0.265051	0.583147	1.50502	0.839467	0.472401	3.25497
ENSG00000055147	0.474832	-0.242957	-0.83801	-0.324597	-0.268686	-1.41033
ENSG00000055163	-0.246572	0.666071	2.35925	1.04132	0.754609	5.27245
ENSG00000055208	1.25939	-0.234111	-0.838341	-0.643451	-0.702657	-1.39843
ENSG00000055211	0.884115	-0.652023	-1.92742	-1.01683	-0.712291	-4.51891
ENSG00000055332	0.264865	-0.122748	-0.0390035	-0.0317043	0.263265	0.0408651
ENSG00000055483	0.141101	0.0901843	-0.352713	0.0221907	-0.153177	-0.860059
ENSG00000055609	0.437046	-0.47438	-1.4594	-0.592936	-0.872859	-2.84266
ENSG00000055813	-0.863866	0.424571	1.52835	0.964624	0.347733	4.10934
ENSG00000055917	0.126246	0.308188	1.14652	0.507336	-0.125399	2.7092
ENSG00000055950	0.0883259	-0.24721	-0.839249	-0.474483	0.00401561	-2.11719
ENSG00000056050	-0.428476	0.196595	0.0787436	0.234891	0.335404	-0.10734
ENSG00000056097	0.608814	-0.137597	-0.381664	-0.138904	-0.482684	-0.146367
ENSG00000056277	-0.208746	0.266476	1.10526	0.209437	0.326726	2.05613
ENSG00000056291	-0.611072	0.177136	0.562845	0.100732	0.421623	0.809928
ENSG00000056487	-0.105275	-0.0429487	-0.291727	-0.202311	-0.481496	0.0798489
ENSG00000056558	0.210091	-0.37514	-1.57794	-0.426074	-0.323408	-3.28642
ENSG00000056586	-0.0514674	0.192431	0.802117	0.29758	0.403342	1.53512
ENSG00000056736	0.799333	-0.515972	-1.25993	-0.755028	-0.765849	-1.9653
ENSG00000056972	0.906705	-0.357181	-1.38054	-0.795092	-0.70069	-2.24744
ENSG00000056998	0.382371	-0.143733	-0.51311	0.0257052	-0.185411	-0.773182
ENSG00000057019	-0.336602	0.253883	1.10852	0.441064	0.460161	2.58564
ENSG00000057252	1.31629	-0.374459	-1.10093	-0.383318	-0.405496	-1.85797
ENSG00000057294	-0.254994	0.120113	0.814582	0.42229	0.0879124	1.86387
ENSG00000057468	-0.0266783	-0.00573496	-0.0269942	-0.0616451	-0.126942	0.459194
ENSG00000057593	-0.795516	0.410053	1.19139	0.362956	0.38399	2.27444
ENSG00000057608	0.668001	-0.333268	-1.39978	-0.824172	-0.218229	-3.44893
ENSG00000057657	0.548876	0.10249	0.187003	-0.0983081	-0.198035	0.187866
ENSG00000057663	-0.363377	0.449526	0.950773	0.426462	0.385131	1.73351
ENSG00000057704	0.37265	-0.467547	-1.46739	-0.559827	-0.201622	-3.99427
ENSG00000057757	-0.512892	0.400529	0.873603	0.781372	0.847703	1.69481
ENSG00000057935	-0.368098	0.651911	1.98545	0.799248	0.524955	4.71554
ENSG00000058056	-0.439163	0.129913	0.447659	0.407174	0.366693	0.16972
ENSG00000058063	0.594123	-0.103401	-0.398831	0.11865	-0.189651	-0.96703
ENSG00000058091	-1.03905	0.850669	2.00317	0.835959	0.876616	4.38439
ENSG00000058262	1.10626	-0.783991	-1.56742	-0.622563	-0.740735	-3.04914
ENSG00000058272	-0.330314	0.297835	0.518938	0.283366	0.314936	1.92747
ENSG00000058335	-0.565713	0.572248	2.17813	0.903831	0.536736	NA
ENSG00000058404	-0.913263	0.443397	2.13979	1.11146	0.623622	4.85972
ENSG00000058453	-0.108049	-0.0431444	-0.421946	0.0840437	-0.155839	-0.0883046
ENSG00000058600	-0.541347	0.141241	0.506463	0.407691	0.532401	0.573834
ENSG00000058668	-0.106912	0.461146	1.39019	0.64386	0.536703	2.66033
ENSG00000058673	0.238694	-0.240327	-0.742823	-0.340086	-0.387224	-1.61588
ENSG00000058729	-0.235354	-0.0732238	-0.229908	-0.0327419	0.297833	-0.612152
ENSG00000058799	0.177163	0.139368	0.352871	0.0558203	0.0953277	0.69894
ENSG00000058804	-0.443761	0.104539	0.747758	0.200764	0.316223	0.891311
ENSG00000058866	0.379646	0.0225672	-0.108784	0.00267123	-0.0722818	-0.0195699
ENSG00000059122	-0.265149	0.151586	0.472649	0.448528	0.419329	1.55234
ENSG00000059145	-0.108297	0.0798555	0.0263678	-0.0515801	0.234043	0.307967
ENSG00000059377	2.23584	-0.502149	-1.32859	-0.472033	-0.389834	-2.82566
ENSG00000059378	0.708691	-0.540314	-1.52461	-0.625019	-0.334176	-3.40827
ENSG00000059573	0.270139	-0.0296427	0.0683233	0.152068	-0.0960804	0.942543
ENSG00000059588	-0.694003	0.37294	0.850023	0.502458	0.546077	1.61812
ENSG00000059691	-0.463864	0.266395	0.650963	0.348258	0.411037	1.68143
ENSG00000059728	0.388446	-0.094617	-0.267024	-0.151694	-0.506515	-0.0907559
ENSG00000059758	-0.217715	0.136823	0.196931	-0.0396164	0.296858	-0.118258
ENSG00000059769	-0.260087	0.346342	0.773048	0.123452	0.453035	1.17189
ENSG00000059804	0.42624	0.296929	0.446972	0.214543	0.0211323	1.05294
ENSG00000059915	-0.371126	0.277786	1.14378	0.256601	0.00485871	NA
ENSG00000060069	-0.1135	-0.186398	-0.470367	0.0981189	0.058831	-1.16077
ENSG00000060138	1.20885	-0.195054	-1.04006	-0.550994	-0.634337	-1.66336
ENSG00000060140	-0.841258	0.713006	2.06901	1.08773	0.665668	4.70402
ENSG00000060237	0.218098	-0.277825	-1.08154	-0.385777	-0.312455	-2.39184
ENSG00000060339	0.406276	-0.0322928	-0.742936	-0.663114	-0.153582	-1.62319
ENSG00000060491	0.143673	0.17586	0.130906	0.346401	0.160884	0.675164
ENSG00000060558	0.434375	0.095147	0.375545	0.0996599	0.1829	0.595645
ENSG00000060642	0.0522947	-0.350952	-0.408506	-0.408636	-0.217793	-0.975922
ENSG00000060656	-0.0864555	0.291571	0.730189	0.352795	0.384623	1.59377
ENSG00000060688	0.0590189	-0.124119	-0.659476	0.118049	0.210985	-1.96801
ENSG00000060709	-0.263078	0.605156	2.14006	0.702512	0.32972	4.26801
ENSG00000060718	-0.155535	0.192752	0.580828	0.230707	-0.224951	1.88799
ENSG00000060749	0.654584	-0.332824	-0.983144	-0.903268	-0.387576	-2.0218
ENSG00000060762	0.21677	-0.568506	-1.39425	-0.515742	-0.45488	-3.14289
ENSG00000060971	0.0506362	-0.439476	-1.15206	-0.0792904	-0.255606	-2.35011
ENSG00000060982	0.0594651	0.261586	0.561235	0.269921	0.534633	0.584724
ENSG00000061273	0.539646	-0.172983	-1.18485	-0.419306	-0.424177	-2.05545
ENSG00000061337	-0.521752	0.299823	1.58467	0.573951	0.243916	3.58365
ENSG00000061455	-0.0217855	0.042998	0.197912	-0.0457833	-0.0176148	0.383183
ENSG00000061656	0.0401005	0.15869	-0.0411158	-0.0672014	-0.125218	0.263074
ENSG00000061676	-0.378145	0.468533	1.33782	0.604818	0.588618	2.79509
ENSG00000061794	-0.0457837	0.281	0.0265481	-0.292211	0.0909526	-0.239948
ENSG00000061918	-0.625509	0.952501	2.28755	1.17173	1.07969	4.97044
ENSG00000061936	-0.136185	-0.0848552	-0.927359	-0.298242	0.0681298	-2.3936
ENSG00000061938	-0.273749	0.239182	0.420478	0.0654381	0.117872	1.59401
ENSG00000061987	-0.0942891	-0.199762	-0.825324	0.110085	0.201206	-2.22794
ENSG00000062038	0.0482217	0.309194	0.666489	0.188483	0.153084	1.3728
ENSG00000062096	-0.452633	-0.251695	0.272254	-0.0608188	-0.362073	0.782889
ENSG00000062194	0.168405	-0.216497	-1.15632	-0.705236	-0.32964	-2.27969
ENSG00000062282	-0.653723	0.355691	1.07579	0.45837	0.550205	2.24445
ENSG00000062370	-0.472779	-0.0362727	-0.157295	0.0333946	0.0220478	-0.310127
ENSG00000062485	0.0755129	0.558212	1.49	0.728884	0.547773	3.10882
ENSG00000062524	-0.311556	0.296481	1.04841	0.572562	-0.0454611	2.71186
ENSG00000062598	0.213444	-0.120614	0.0813802	0.0481193	-0.209582	0.0980791
ENSG00000062650	0.648481	-0.582593	-1.44196	-0.842903	-0.387448	-3.28417
ENSG00000062716	1.04479	-0.086829	-1.23986	-0.695487	-0.520212	-2.79067
ENSG00000062725	-0.0151458	-0.197708	-0.550675	-0.308248	0.203493	-1.90712
ENSG00000062822	0.491919	-0.282537	-0.951653	-0.334498	-0.411853	-2.04395
ENSG00000063015	-0.533596	0.490233	2.07332	1.00069	0.584385	3.93904
ENSG00000063046	0.261915	-0.238212	-1.26396	-0.379839	-0.110135	-2.5769
ENSG00000063169	-0.338865	0.164132	0.364522	0.218466	-0.147989	1.18096
ENSG00000063176	-0.66092	0.252767	0.704064	0.279498	0.293715	1.77082
ENSG00000063177	0.64048	-0.417447	-1.4399	-0.835538	-0.60207	-3.16803
ENSG00000063180	-0.660856	0.332457	1.19795	0.485687	0.108227	2.76585
ENSG00000063241	0.179539	-0.143952	-0.275402	-0.272445	-0.0650965	-0.228043
ENSG00000063244	0.147507	-0.134314	-0.193599	0.337174	-0.0659169	-0.088252
ENSG00000063245	-0.0968522	0.457164	1.3615	0.579941	0.32339	3.31139
ENSG00000063322	0.0539109	-0.169837	-0.322119	-0.571558	0.0390902	-1.05625
ENSG00000063438	-0.236341	0.219298	0.790775	0.243065	0.0816195	1.724
ENSG00000063587	-0.0217212	-0.198236	-0.162729	-0.29917	-0.0326477	-0.911764
ENSG00000063601	-0.112628	0.491748	1.30342	0.729224	0.434004	2.90797
ENSG00000063660	-0.106169	0.355023	0.91289	0.197732	0.26123	1.88426
ENSG00000063761	-0.838906	0.285719	0.677505	0.549586	0.436264	1.02691
ENSG00000063854	-0.690725	0.253617	0.617278	0.660162	0.427436	1.59172
ENSG00000063978	0.342191	-0.0802327	-0.0430989	-0.131721	0.167951	-0.0132177
ENSG00000064012	0.519897	-0.0933208	-0.274163	-0.231479	-0.150798	-0.75115
ENSG00000064042	-0.115774	-0.477702	-1.15403	-0.451851	-0.302756	-2.6895
ENSG00000064102	0.0455861	-0.191632	-0.642064	-0.208269	-0.176372	-1.50868
ENSG00000064115	-0.284769	-0.0256126	0.178175	0.223288	-0.0993388	0.682535
ENSG00000064199	-0.617193	0.204753	0.443562	-0.110554	0.447895	0.869301
ENSG00000064205	-0.306398	-0.0462976	-0.468864	0.00161603	0.0383611	-0.897278
ENSG00000064225	-0.0461367	0.380464	0.652295	0.250213	0.366004	1.45429
ENSG00000064270	-0.889062	0.144736	0.593801	0.0765124	0.150036	1.08521
ENSG00000064300	0.629077	-0.332352	-1.04002	-0.444138	-0.287255	-2.44854
ENSG00000064309	-0.367301	0.384791	1.15076	0.399151	0.249094	2.63798
ENSG00000064313	-0.14918	0.0485648	-0.322425	-0.00378465	0.0433837	-0.951784
ENSG00000064393	-0.0541458	-0.350811	-1.46299	-0.64315	-0.338393	-3.39222
ENSG00000064419	0.046656	0.255529	0.621745	0.656044	0.0704456	2.20206
ENSG00000064490	0.595833	-0.50618	-1.25141	-0.897847	-0.495049	-2.58643
ENSG00000064545	-0.161937	-0.0423203	0.302037	0.517039	0.0262739	1.34754
ENSG00000064601	0.661632	0.0481042	0.159139	0.0815476	0.252067	0.854811
ENSG00000064607	-0.367646	0.490812	1.16452	0.366886	0.281693	NA
ENSG00000064651	0.0448431	-0.427638	-1.32162	-0.359435	-0.130671	-3.56134
ENSG00000064652	-0.349572	0.119688	0.623887	-0.0582677	0.356509	0.713311
ENSG00000064655	0.0748807	-0.40982	-0.675281	-0.671789	-0.59812	-0.786049
ENSG00000064666	0.83546	-0.440641	-1.35066	-0.573427	-0.547859	-2.87764
ENSG00000064687	NA	0.399293	0.97034	0.330136	0.164118	2.32577
ENSG00000064692	-0.34119	-0.0943726	0.192579	-0.13992	-0.26524	0.66312
ENSG00000064703	-0.186781	0.325117	0.918217	0.196187	0.413651	1.76908
ENSG00000064726	-0.169755	-0.0755979	0.189321	-0.141268	-0.0188186	0.436919
ENSG00000064763	-0.610645	0.703957	1.69689	0.76816	0.791411	3.35192
ENSG00000064787	-0.1971	-0.350011	-1.45852	-0.674793	-0.219523	-3.36452
ENSG00000064932	1.22304	-0.258425	-1.27237	-0.599576	-0.593199	-2.34651
ENSG00000064933	-0.112437	0.21415	0.105608	-0.0307532	0.181229	0.519703
ENSG00000064961	0.789505	-0.582352	-1.8908	-1.07005	-0.645147	-4.29701
ENSG00000064989	0.353003	-0.46209	-1.23826	-0.695576	-0.39993	-2.54883
ENSG00000064995	-0.185382	-0.0464631	0.00415883	0.371577	-0.0581537	0.0315294
ENSG00000064999	0.231221	0.212621	0.539404	0.214539	-0.266596	1.50225
ENSG00000065000	-0.449929	0.455467	1.78658	0.62375	NA	3.64892
ENSG00000065029	-0.313151	0.195221	0.0847174	0.292651	-0.0428227	0.293738
ENSG00000065054	-0.120879	-0.0269494	-0.345919	-0.350316	0.149102	-0.915133
ENSG00000065057	-0.696482	0.0661005	0.409935	0.366094	0.294316	0.492541
ENSG00000065060	0.171335	0.145628	0.770121	0.485533	0.134235	1.95171
ENSG00000065135	1.22751	-0.61093	-1.55015	-0.789029	-0.793777	-2.90093
ENSG00000065150	-0.570383	0.310515	1.19782	0.709386	0.418989	2.73271
ENSG00000065154	-0.765457	0.170311	0.69211	0.397766	0.415255	1.04549
ENSG00000065183	-0.476838	0.0608646	0.597787	0.697676	0.530545	1.34215
ENSG00000065243	0.947968	-0.654158	-1.99115	-1.12787	-0.882256	-4.21913
ENSG00000065268	-0.220662	0.0157491	0.247485	0.315245	0.203189	0.405352
ENSG00000065308	0.417982	0.00821103	-0.0626021	0.0808194	-0.164336	0.372236
ENSG00000065320	0.201217	-0.315465	-0.87653	-0.421765	-0.497289	-1.59244
ENSG00000065325	0.0193181	0.254362	0.814596	0.451593	0.187017	1.70377
ENSG00000065357	0.128047	0.538592	1.23626	0.73935	0.207884	3.05874
ENSG00000065361	0.0973507	-0.386927	-1.40545	-0.462574	-0.109966	-3.81694
ENSG00000065413	0.450649	-0.292958	-0.905803	-0.235192	-0.117452	-2.34048
ENSG00000065427	0.573521	-0.218452	-0.933616	-0.341402	-0.0462461	-1.69338
ENSG00000065457	-0.544323	0.319026	0.681979	0.54111	0.314418	1.41321
ENSG00000065485	0.029586	0.292969	0.467688	0.289979	0.0257884	1.33302
ENSG00000065491	-0.531109	0.53688	1.88343	1.03785	0.579202	4.02655
ENSG00000065518	0.0895723	0.027499	-0.171517	0.0367372	-0.078676	0.340227
ENSG00000065526	0.197431	0.0100329	-0.310441	-0.020239	-0.216622	-0.5783
ENSG00000065534	0.368906	-0.721484	-1.75199	-1.02973	-0.512294	-4.11892
ENSG00000065548	-0.642187	0.516004	1.12998	0.719936	0.578641	2.72036
ENSG00000065559	-0.665814	0.732182	1.80539	0.737039	0.592857	3.81419
ENSG00000065600	0.172717	-0.489554	-1.3351	-0.646049	-0.242025	-3.68395
ENSG00000065609	-0.544597	0.828622	2.29558	1.34486	0.915287	NA
ENSG00000065613	-0.073039	-0.12359	-0.564157	-0.159744	-0.0506279	-1.08454
ENSG00000065615	-0.0596574	0.194246	0.35168	0.157126	0.266636	0.403921
ENSG00000065618	-0.45841	-0.207059	-0.420732	-0.396147	-0.244817	-1.0188
ENSG00000065621	-0.370334	0.0981944	0.235351	0.231373	0.217931	0.430451
ENSG00000065665	-0.676742	0.445573	1.34344	0.808807	0.580217	2.35067
ENSG00000065675	-0.173229	-0.162354	-0.679167	-0.35956	-0.00407542	-2.40687
ENSG00000065717	-0.197061	0.450323	0.683486	0.294154	0.0900369	1.79089
ENSG00000065802	-0.786684	-0.0040054	0.288021	0.28517	0.281851	0.391444
ENSG00000065809	0.261023	-0.521914	-1.65724	-0.695121	-0.189772	-4.47292
ENSG00000065833	0.0827856	-0.0361299	0.294443	-0.0399833	-0.357081	0.896462
ENSG00000065882	0.597558	0.203127	0.265209	-0.0485949	-0.0967145	1.16059
ENSG00000065883	-0.064554	0.0965245	-0.297673	-0.173516	-0.091547	0.071266
ENSG00000065911	1.45504	-0.362919	-1.30019	-0.540661	-0.433136	-2.60743
ENSG00000065923	-0.509422	0.549458	2.1816	1.23283	0.589713	5.00579
ENSG00000065970	-0.272289	0.115186	0.652078	0.503986	0.340842	0.732857
ENSG00000065978	0.969596	-0.740757	-1.80803	-0.674538	-0.789384	-3.40666
ENSG00000065989	-0.452854	0.663121	1.7253	0.649077	0.671308	3.36726
ENSG00000066027	0.10992	-0.660606	-1.35885	-0.786241	-0.779088	-2.61096
ENSG00000066032	-0.383195	0.142687	0.43875	-0.0533004	-0.151852	1.84381
ENSG00000066044	0.0976077	0.18098	0.9179	0.213715	0.228284	1.40378
ENSG00000066056	0.39003	-0.294702	-0.648221	-0.395032	-0.361192	-1.54699
ENSG00000066084	0.430465	-0.460877	-1.39194	-0.528295	-0.145252	-3.8133
ENSG00000066117	0.125081	0.242402	0.789615	0.271633	0.381393	0.884149
ENSG00000066135	-0.280875	0.211932	0.820511	0.694547	0.191869	1.94124
ENSG00000066136	-0.239648	0.330589	1.11932	0.674573	0.448837	3.14835
ENSG00000066185	-0.242016	-0.0551608	-0.0601144	-0.241839	0.119477	-0.120591
ENSG00000066230	-0.378741	0.0481138	0.29508	0.200876	-0.00224508	0.771445
ENSG00000066248	-0.79095	0.476067	2.07359	1.04885	0.619218	4.49184
ENSG00000066279	0.0492609	0.0693931	0.225445	-0.0746137	0.173238	0.640824
ENSG00000066294	1.85023	-0.418991	-0.92927	-0.388283	-0.0872228	-2.22214
ENSG00000066322	0.421806	-0.527979	-1.39228	-0.606482	-0.13962	-4.00479
ENSG00000066336	2.28648	-0.358938	-1.1008	-0.464768	-0.470981	-2.11694
ENSG00000066379	0.0188768	-0.295507	-0.600984	0.0454242	-0.185463	-1.08396
ENSG00000066382	-0.91561	0.526668	1.84283	0.778076	0.421317	4.02135
ENSG00000066422	-0.158808	0.344815	0.553478	0.0491063	0.229321	0.956645
ENSG00000066427	-0.55519	0.329613	0.776761	0.435374	0.63228	1.24736
ENSG00000066455	0.0322358	0.0078604	-0.535245	-0.376954	0.165536	-1.6025
ENSG00000066468	0.37339	-0.69639	-1.91369	-1.06984	-0.640635	-4.6328
ENSG00000066557	-0.590818	0.410394	1.03686	0.375216	0.517078	1.55226
ENSG00000066583	-0.0261591	-0.205776	-0.428192	-0.158164	0.0879625	-1.10702
ENSG00000066629	-0.246809	-0.00692296	0.378359	0.477311	0.199601	0.404555
ENSG00000066651	-0.178203	0.271812	-0.111722	0.122843	0.0567363	-0.20677
ENSG00000066654	-0.227997	0.261345	0.625827	0.314553	0.657435	0.897452
ENSG00000066697	-0.649778	0.325591	0.878906	0.0941818	0.439884	1.26553
ENSG00000066735	-0.10047	0.00544193	0.0969321	-0.113321	-0.0889576	0.527913
ENSG00000066739	-0.509607	0.564753	1.5849	0.986298	0.945751	3.04844
ENSG00000066777	-0.262568	0.524551	1.09364	0.480411	0.293495	2.37566
ENSG00000066827	-0.107343	0.238133	0.621786	0.180207	0.0276754	1.59817
ENSG00000066855	0.332232	-0.435954	-1.34779	-0.832191	-0.293113	-3.71746
ENSG00000066923	-0.122309	0.0158308	-0.557827	-0.00806139	-0.0795781	-1.34631
ENSG00000066926	-0.203094	-0.185214	-0.200101	0.0463017	0.250998	-1.00566
ENSG00000066933	-0.176429	0.475122	1.08705	0.380078	0.503516	2.54342
ENSG00000067048	-0.0797534	0.00963936	-0.184086	-0.0200135	-0.161199	-0.0375011
ENSG00000067057	-0.251397	0.462666	0.934238	0.481884	0.426489	2.02149
ENSG00000067064	-0.00316863	-0.183094	-0.684295	-0.771416	-0.266614	-1.91583
ENSG00000067066	1.88867	-0.496407	-1.57392	-0.758905	-0.601856	-3.19085
ENSG00000067082	1.04685	-0.0633191	-0.524533	-0.490971	-0.365284	NA
ENSG00000067113	0.482117	-0.380101	-1.06207	-0.432984	-0.412976	-2.04242
ENSG00000067141	0.51134	-0.601606	-1.56457	-0.550986	-0.692625	-3.1086
ENSG00000067167	1.11143	-0.814443	-2.05134	-1.12874	-0.661576	-4.73923
ENSG00000067177	0.323094	-0.472435	-0.648497	-0.564471	-0.766792	-0.835963
ENSG00000067182	1.5241	-0.360828	-1.26557	-0.672321	-0.677694	-2.20749
ENSG00000067191	-0.73593	0.619506	2.22097	0.901486	0.762483	4.52178
ENSG00000067208	0.156615	-0.304218	-1.33769	-0.543036	-0.450533	-2.8756
ENSG00000067221	-0.967807	0.47062	1.41318	0.792874	0.775776	2.98989
ENSG00000067225	-0.394845	0.287845	0.894053	0.602464	0.597467	2.179
ENSG00000067248	0.281694	-0.0544823	-0.702876	-0.488242	-0.128507	-1.6379
ENSG00000067334	0.0201007	0.158577	-0.0545511	-0.236725	0.0933897	-0.36464
ENSG00000067365	-0.28301	0.361234	0.382268	0.374848	0.299378	0.951118
ENSG00000067369	-0.611781	0.453779	1.4436	0.902192	0.320922	3.61671
ENSG00000067445	-0.587178	0.636135	1.65495	0.851277	0.721986	3.29581
ENSG00000067533	-0.355857	0.11773	0.518096	0.195556	0.5048	0.727553
ENSG00000067560	0.935991	-0.726622	-1.86268	-1.26823	-0.57283	-4.58658
ENSG00000067596	-0.0913199	0.152193	0.423564	0.344859	0.404201	0.842397
ENSG00000067601	-0.242125	0.297968	0.46028	0.250273	0.253574	0.913946
ENSG00000067606	-0.557977	0.444522	1.1943	0.333801	0.275135	NA
ENSG00000067646	-0.113176	-0.0565303	-0.125647	-0.0748166	-0.100596	-0.193755
ENSG00000067704	-0.428728	-0.006201	-0.0044699	0.239432	-0.0076481	0.195181
ENSG00000067715	-0.557944	0.882862	2.26518	1.22291	1.03536	4.76637
ENSG00000067798	-0.173059	0.341352	0.997599	0.302429	0.231394	2.08737
ENSG00000067829	-0.263278	0.637568	1.52081	0.687323	0.744608	2.58434
ENSG00000067836	-0.574021	-0.0374538	-0.130689	0.190245	0.0715182	NA
ENSG00000067840	-0.61589	0.25797	1.30054	0.347461	0.0122698	3.23657
ENSG00000067842	-0.562493	0.644835	2.29996	1.25116	0.948829	4.80216
ENSG00000067900	0.680569	-0.638208	-2.21076	-0.981934	-0.742987	-4.34414
ENSG00000067955	0.986115	-0.761414	-2.19481	-0.875521	-0.684047	-4.9102
ENSG00000067992	-0.285341	0.6977	2.1694	1.0937	0.735416	4.48976
ENSG00000068001	0.755353	-0.341041	-0.820025	-0.402709	-0.453487	-1.95921
ENSG00000068024	0.237465	0.0659696	0.240178	-0.0681559	-0.0604656	0.847938
ENSG00000068028	0.552254	-0.283972	-1.01436	-0.326084	-0.31919	-2.32486
ENSG00000068078	-0.350715	-0.231176	-0.403629	-0.502213	-0.334899	-0.818537
ENSG00000068079	0.846236	-0.486928	-1.44781	-0.551561	-0.367628	-2.68896
ENSG00000068097	0.149577	-0.095334	-0.216687	0.167281	0.128681	-0.37845
ENSG00000068120	0.0869853	0.232899	0.725205	0.496275	-0.00960543	1.59251
ENSG00000068137	-0.28135	0.0399876	-0.207058	-0.0458658	-0.112762	0.00563794
ENSG00000068305	0.272454	0.584606	1.45105	0.538384	0.474166	3.03362
ENSG00000068308	-0.490865	0.459554	1.4399	0.7731	0.723344	3.32535
ENSG00000068323	0.400246	0.111751	0.32376	-0.203565	-0.157394	1.22092
ENSG00000068354	-0.646612	0.614945	1.99474	1.06057	0.667823	3.90269
ENSG00000068366	-0.17241	0.477035	1.47671	0.410422	0.585476	2.69523
ENSG00000068383	-0.233541	0.303277	1.10597	0.122439	0.320288	1.98924
ENSG00000068394	-0.0381044	-0.207807	-0.66239	-0.0571262	0.032729	-1.5466
ENSG00000068400	-0.805066	0.434048	0.922341	0.6897	0.667334	2.36867
ENSG00000068438	-0.236348	0.452046	1.08521	0.430322	0.563269	1.51641
ENSG00000068489	0.0628862	-0.272938	-0.675479	-0.353715	-0.0486617	-1.94385
ENSG00000068615	-0.702582	0.814527	2.16639	0.645942	1.00761	3.89617
ENSG00000068650	0.561347	-0.407112	-1.64237	-0.545676	-0.386981	-4.05476
ENSG00000068654	-0.225864	0.297406	1.27742	0.664993	0.519879	2.4754
ENSG00000068697	0.738488	-0.576358	-1.27894	-0.492215	-0.572809	-2.2267
ENSG00000068724	0.643666	-0.409522	-1.72908	-0.484489	-0.533445	-3.5569
ENSG00000068745	0.141112	0.081682	-0.113481	0.289845	0.0792242	-0.0171934
ENSG00000068784	-0.147144	-0.265659	-0.994248	-0.325455	-0.0921282	-2.17432
ENSG00000068796	-0.0690732	-0.086701	-0.257969	-0.152378	-0.116903	-1.28566
ENSG00000068831	-0.452462	0.49942	1.25923	0.442641	0.365694	3.24166
ENSG00000068878	0.250033	-0.207705	-0.914601	-0.265322	-0.311043	-2.63356
ENSG00000068885	-0.548462	0.0135281	-0.336242	0.098006	0.261628	-1.06504
ENSG00000068903	0.304489	-0.583862	-1.7127	-0.826291	-0.295675	-4.26271
ENSG00000068912	-0.590304	0.555684	1.37554	0.765449	0.818468	2.43631
ENSG00000068971	-0.7858	0.439061	1.66089	0.557087	0.66099	3.1444
ENSG00000068976	-0.310267	-0.178404	0.0202467	-0.518291	-0.376842	0.0954931
ENSG00000069020	-0.30836	0.408662	1.66406	0.749573	0.0528671	4.01307
ENSG00000069122	0.144863	0.0123248	0.431923	0.154908	-0.0992055	1.37816
ENSG00000069188	-0.383471	0.22421	1.26844	0.270658	0.312684	2.01312
ENSG00000069206	-0.195527	0.257725	0.7903	0.254896	0.19146	2.08335
ENSG00000069248	-0.0685678	-0.238268	-0.862961	-0.200044	-0.181927	-2.17972
ENSG00000069275	-0.0457458	-0.537683	-1.1223	-0.407649	-0.087854	-2.77052
ENSG00000069329	-0.550378	0.478651	1.26366	0.720417	0.954974	2.6433
ENSG00000069345	-0.582776	0.353272	0.801549	0.582484	0.547435	1.51518
ENSG00000069399	0.785173	-0.0126033	-0.422737	-0.299899	-0.394442	-0.392003
ENSG00000069424	-0.334587	0.538513	1.79372	0.783263	0.589658	4.26088
ENSG00000069431	0.558078	-0.408617	-1.31142	-0.779278	-0.519466	-2.47928
ENSG00000069493	0.537235	-0.107654	-0.37355	-0.222977	-0.122662	-0.9779
ENSG00000069509	-0.444906	0.334647	0.415115	0.252837	0.476424	0.579483
ENSG00000069535	0.546244	-0.0558033	-0.628613	0.0440755	-0.0774355	-0.664715
ENSG00000069667	0.151888	-0.0657554	0.13082	-0.305083	-0.0389079	0.241642
ENSG00000069702	1.05118	-0.537734	-1.32145	-0.869545	-0.739118	-2.28572
ENSG00000069712	-0.521975	0.666413	1.53407	0.529478	0.301279	3.6072
ENSG00000069849	0.0641306	0.442768	0.963166	0.599491	0.183989	2.18232
ENSG00000069869	0.63709	-0.555785	-1.52639	-0.896019	-0.678832	-3.1138
ENSG00000069943	-0.322111	0.0778464	0.19314	0.0209443	0.226309	0.11293
ENSG00000069956	-0.0425671	0.186983	0.19366	-0.158487	0.210311	-0.240869
ENSG00000069966	-0.694022	0.661234	1.90308	0.964086	0.684064	4.07573
ENSG00000069974	0.607741	-0.238921	-0.880599	-0.29659	-0.371647	-1.58498
ENSG00000069998	-0.240485	-0.0390676	0.168799	0.214769	-0.0437797	0.538931
ENSG00000070010	0.277537	-0.345227	-1.29008	-0.480544	-0.179677	-3.029
ENSG00000070018	-0.36746	-0.467574	-0.988723	-0.289206	-0.284436	-2.49173
ENSG00000070047	-0.131674	-0.0660255	-0.269993	0.15922	-0.00921465	-0.224353
ENSG00000070061	-0.316505	0.15781	0.506955	0.616817	-0.0699967	1.74335
ENSG00000070081	-0.127416	0.0821499	0.251336	-0.199302	0.124047	0.776561
ENSG00000070087	-0.955572	0.753858	1.90662	1.14185	1.01087	3.96488
ENSG00000070159	-0.795111	0.718463	2.21169	0.832249	0.824908	4.51668
ENSG00000070182	-0.553076	0.460578	1.8629	1.15447	0.508478	4.49355
ENSG00000070193	-0.422298	0.215946	0.56269	0.341051	0.154384	1.32661
ENSG00000070214	0.342441	-0.534393	-1.6424	-0.509265	-0.166776	-4.30079
ENSG00000070269	-0.497373	0.0208039	0.0111262	0.154692	0.355382	-0.158108
ENSG00000070366	0.414571	-0.0345612	-0.353426	0.0125864	-0.096873	-0.0278785
ENSG00000070367	0.326223	-0.454606	-1.13185	-0.781609	-0.218132	-2.73325
ENSG00000070371	-0.367011	-0.0778979	-0.416153	-0.120299	0.0760644	-1.06496
ENSG00000070388	-0.783309	0.25921	0.436732	0.328423	0.333379	0.913149
ENSG00000070404	0.36027	-0.0355162	-0.691505	-0.0843395	-0.174046	-1.14826
ENSG00000070413	-0.488751	0.182882	0.989614	0.749176	0.458973	2.60488
ENSG00000070423	-0.21251	0.242745	0.463802	0.0118074	0.409546	0.326392
ENSG00000070444	-0.0529911	0.358274	0.696656	0.232329	0.298055	1.47208
ENSG00000070476	-0.0497401	-0.135715	-0.371258	-0.264915	0.0263083	-0.801912
ENSG00000070495	0.284514	-0.0935433	-0.19497	0.0377331	-0.375081	0.161437
ENSG00000070501	-0.243803	0.380008	0.490678	0.417307	0.163925	0.964534
ENSG00000070540	0.503596	-0.225794	-0.789051	-0.605067	-0.367425	-1.58617
ENSG00000070601	-0.76987	0.331087	1.41606	0.368944	0.294164	2.91473
ENSG00000070610	-0.689759	0.503314	1.6074	0.641324	0.363792	3.78394
ENSG00000070614	-0.198855	-0.126632	-0.100814	-0.162973	-0.203724	-0.877139
ENSG00000070669	-0.39056	0.719935	1.77092	0.951137	0.652651	3.82058
ENSG00000070718	-0.915082	0.654933	1.86083	0.978302	0.937451	3.86098
ENSG00000070729	-0.377048	0.33191	1.15851	0.634006	0.31979	3.03628
ENSG00000070731	0.159522	-0.234322	-0.797043	-0.441388	-0.268957	-1.48682
ENSG00000070756	1.59436	-0.205806	-0.817058	-0.463372	-0.507741	-1.71492
ENSG00000070759	0.0811051	-0.36306	-1.25393	-0.510309	-0.286569	-3.09779
ENSG00000070761	-0.440166	0.137914	0.396199	0.431882	0.454906	0.468437
ENSG00000070770	0.00252695	0.381357	1.47516	0.737869	0.34882	2.97745
ENSG00000070778	-0.038466	-0.11053	-0.381892	-0.0413037	-0.177839	-0.56667
ENSG00000070785	-0.680043	0.344888	0.427026	0.552915	0.342464	0.745434
ENSG00000070808	-0.657069	0.40795	2.00927	0.850241	0.317389	4.62984
ENSG00000070814	-0.553424	0.224572	0.989749	0.402114	0.575168	2.25128
ENSG00000070831	0.293326	-0.232486	-0.682866	-0.232512	-0.011939	-2.21039
ENSG00000070882	-0.484368	0.336967	1.37528	0.542786	0.228567	2.84518
ENSG00000070886	-0.401726	0.385284	0.884262	0.343069	0.532692	1.90448
ENSG00000070950	-0.405571	0.509988	1.16714	0.212115	0.499112	1.77196
ENSG00000070961	-0.947282	0.616685	2.20569	1.14308	0.799182	NA
ENSG00000071051	0.0849914	0.321652	1.07299	0.311811	0.139941	3.0054
ENSG00000071054	-0.0250868	-0.393254	-1.48223	-0.457935	NA	-3.18517
ENSG00000071073	0.616639	0.130337	0.434455	0.0764359	0.231261	0.728593
ENSG00000071082	0.152503	-0.103945	-0.88002	-0.0922393	-0.299277	-1.48522
ENSG00000071127	1.20733	-0.458202	-1.27756	-0.490681	-0.423307	-2.86175
ENSG00000071189	0.241313	-0.168516	-0.234482	-0.204327	0.151703	-0.442296
ENSG00000071205	0.0861693	0.0403663	0.346149	-0.00236359	-0.346985	0.938947
ENSG00000071242	0.273728	-0.107768	-0.593099	-0.0118233	-0.10516	-1.15027
ENSG00000071243	-0.555154	0.00492868	0.0907473	0.0471451	0.152706	-0.123089
ENSG00000071246	-0.171943	-0.0910223	-0.14731	-0.115346	0.0684878	-0.760938
ENSG00000071282	0.290363	-0.235142	-0.689352	-0.0774057	-0.241981	-1.53843
ENSG00000071462	0.0516019	-0.070693	-0.408332	-0.061916	0.141716	-1.3324
ENSG00000071537	0.177831	-0.160246	0.153867	0.503822	0.449556	-0.22987
ENSG00000071539	-0.394959	0.220459	0.657335	0.255928	0.562973	1.12075
ENSG00000071553	-0.307529	0.421442	1.47853	0.857443	0.933975	2.67842
ENSG00000071564	0.274375	-0.38887	-0.896836	-0.526753	-0.362358	-1.66836
ENSG00000071575	-0.66934	0.00920256	0.77854	0.112371	0.0190612	1.29765
ENSG00000071626	-0.110553	-0.00122399	-0.800538	-0.370099	-0.114777	-1.95835
ENSG00000071655	-0.502786	-0.0283609	0.222785	0.0862394	-0.185739	1.07308
ENSG00000071794	-0.745644	-0.0608645	-0.0972802	0.0793301	0.350459	-0.423557
ENSG00000071859	0.0873557	-0.280256	-1.00258	-0.250619	-0.245548	-2.04183
ENSG00000071889	-0.159981	-0.372477	-1.03228	-0.607545	-0.18377	-2.31738
ENSG00000071894	0.0569474	0.396493	0.88389	0.52273	0.338144	2.13439
ENSG00000071967	0.658741	-0.730926	-1.49762	-0.926723	-0.692613	-2.9015
ENSG00000071991	0.508684	-0.546019	-1.8084	-0.67199	-0.267837	-4.56043
ENSG00000071994	-0.144927	-0.0249459	0.0966312	0.0421848	0.262035	-0.0545655
ENSG00000072041	-0.421796	0.462082	0.793229	0.648512	0.7972	1.39457
ENSG00000072042	0.125166	-0.438981	-0.976193	-0.649754	-0.217281	-2.37264
ENSG00000072062	-0.169035	0.69145	1.79228	0.740135	0.826493	3.25083
ENSG00000072071	-0.316647	0.423577	1.91963	0.687533	0.358585	4.12157
ENSG00000072110	0.200974	0.488326	1.53073	0.798035	0.284285	3.7535
ENSG00000072121	0.100305	-0.307956	-0.94512	-0.0380411	-0.0639779	-1.71793
ENSG00000072133	-0.283406	0.680062	1.76807	0.769282	0.228347	4.10099
ENSG00000072134	-0.0692358	-0.270386	-0.889444	-0.50084	-0.41674	NA
ENSG00000072135	0.767513	-0.0963323	-0.292897	0.174683	-0.0677567	0.0863245
ENSG00000072163	-0.470184	-0.0805821	0.0470162	-0.133469	-0.0928253	-0.167865
ENSG00000072182	-0.399994	0.102354	0.545949	0.325701	-0.164215	1.66874
ENSG00000072195	-0.465766	0.24917	1.02334	0.337277	0.0872013	2.6346
ENSG00000072201	-0.80929	0.748307	2.17937	1.13968	0.650873	4.95905
ENSG00000072210	0.681139	-0.337577	-1.0623	-0.218028	-0.327042	-1.68831
ENSG00000072274	0.411878	-0.176798	-0.414852	-0.337397	-0.323813	-0.939414
ENSG00000072310	-0.0124746	-0.326716	-1.22835	-0.539536	-0.273952	-3.07665
ENSG00000072315	-0.541198	0.683965	2.27857	0.990195	0.712902	4.79747
ENSG00000072364	1.01846	-0.2598	-0.687384	-0.532463	-0.368632	-1.44889
ENSG00000072401	-0.0452457	0.0463461	0.354999	0.120815	0.118238	0.929917
ENSG00000072415	0.268504	-0.425793	-1.54047	-0.521848	-0.286944	-3.73807
ENSG00000072422	-0.591011	0.0717224	0.332372	0.486548	0.27498	0.511857
ENSG00000072501	0.210158	-0.326241	-0.768905	-0.172161	-0.280162	-1.81385
ENSG00000072506	0.755994	-0.715948	-1.82523	-0.626138	-0.558029	-3.79634
ENSG00000072518	-0.384285	0.461603	1.57855	0.685984	0.403354	3.33735
ENSG00000072609	-0.173921	0.0942954	-0.356185	0.0860254	0.0747642	-0.613349
ENSG00000072657	-0.528899	0.631161	1.84907	0.715796	0.44905	3.93763
ENSG00000072682	0.227444	0.0380446	0.0580027	0.116671	-0.134775	0.601294
ENSG00000072736	0.42666	-0.177547	-1.08477	-0.876079	-0.290995	NA
ENSG00000072756	-0.362913	0.153408	0.506252	0.233561	0.296631	0.818625
ENSG00000072778	0.624235	-0.49262	-1.59283	-0.808407	-0.776996	-3.08703
ENSG00000072786	1.37259	-0.382419	-1.23217	-0.565928	-0.543654	-2.4972
ENSG00000072803	0.135389	-0.266443	-0.394127	-0.19792	-0.242973	-0.24908
ENSG00000072818	-0.106539	-0.284623	-1.52435	-0.35132	-0.295705	-3.13826
ENSG00000072832	-0.48299	0.528247	2.09244	0.85318	0.570304	4.53991
ENSG00000072840	-0.260052	-0.150882	-0.48236	-0.351699	-0.366976	-0.542589
ENSG00000072849	0.408765	-0.406101	-0.953206	-0.533402	-0.0706655	-2.20667
ENSG00000072858	-0.439586	0.503298	1.68013	0.936494	0.589869	3.91377
ENSG00000072864	0.132792	-0.35464	-1.55827	-0.636932	-0.278421	-4.03141
ENSG00000072952	0.631456	-0.480741	-1.31706	-0.818131	-0.652605	-2.16298
ENSG00000072954	-0.986232	0.39327	1.79465	0.749188	0.32137	3.81173
ENSG00000072958	-0.183301	0.510887	1.63635	0.804131	0.732943	3.32253
ENSG00000073008	-0.241998	0.408566	1.19843	0.533252	0.339611	2.75652
ENSG00000073050	-0.409175	0.277416	0.66447	0.358918	0.34287	1.32251
ENSG00000073060	-0.012628	-0.169309	-0.586499	-0.244481	-0.301508	-1.04905
ENSG00000073111	-0.176795	0.0447938	0.0364586	0.278684	0.529127	-0.142741
ENSG00000073146	-0.345764	0.256656	0.712238	0.266093	0.157273	1.6546
ENSG00000073150	-0.204373	0.413278	1.30661	0.239104	0.224852	2.9956
ENSG00000073169	-0.24477	0.280456	0.369667	0.34022	0.0423667	1.31699
ENSG00000073331	1.37361	-0.393096	-1.38415	-0.584155	-0.292125	-3.02573
ENSG00000073350	0.0382933	-0.361393	-1.37177	-0.532052	-0.32479	-3.11906
ENSG00000073417	0.0574403	-0.294191	-1.55481	-0.616459	-0.185469	-4.01584
ENSG00000073464	-0.633305	0.416212	1.52446	0.837128	0.775362	2.49623
ENSG00000073536	-0.462845	0.383133	1.35714	0.400572	0.435947	2.53757
ENSG00000073578	-0.252932	0.108673	0.479014	0.515641	0.366498	1.04409
ENSG00000073584	0.0408954	-0.394244	-0.802761	-0.216491	0.317863	-2.22053
ENSG00000073605	-0.139435	0.1686	0.26781	0.330147	-0.168228	1.41435
ENSG00000073614	0.311698	-0.431046	-1.04277	0.0063876	-0.357407	-1.72107
ENSG00000073670	-1.09077	0.562341	2.17315	1.04083	0.753844	4.53933
ENSG00000073711	0.214019	-0.19451	-1.02062	-0.711895	-0.144802	-3.06047
ENSG00000073712	0.896962	-0.828201	-1.93532	-1.10574	-0.899957	-3.80828
ENSG00000073737	1.01405	-0.23464	-0.401942	-0.263788	-0.00293682	-1.0411
ENSG00000073756	0.358837	0.155859	0.276954	0.0781025	-0.288165	0.694375
ENSG00000073803	-0.560696	0.486989	1.48296	0.613501	0.427401	3.10436
ENSG00000073849	2.00563	-0.267977	-0.628966	-0.379215	-0.228764	-1.38093
ENSG00000073910	-0.492858	0.755209	2.51176	1.28003	0.80207	5.42122
ENSG00000073921	NA	-0.485254	-1.92868	-0.996833	-0.576147	-4.34803
ENSG00000073969	-0.659016	0.767966	2.11027	1.26837	NA	NA
ENSG00000074047	-0.0233594	-0.0170013	-0.25333	-0.329469	-0.401398	0.0191455
ENSG00000074054	-0.113417	0.546802	1.64499	0.866741	0.384978	3.99778
ENSG00000074071	0.081932	-0.240836	-0.644253	0.199619	0.0121696	-1.3228
ENSG00000074181	-0.100006	0.10032	0.0222117	-0.0835046	-0.217581	0.232485
ENSG00000074201	0.24981	-0.47757	-1.71837	-0.891055	-0.509023	-3.5674
ENSG00000074211	-0.446796	0.444237	1.82724	0.289217	0.320459	3.86607
ENSG00000074266	-0.218946	0.0403008	0.274988	0.648335	0.149285	0.797054
ENSG00000074276	-0.162958	0.370361	1.09084	0.516836	0.17449	2.88147
ENSG00000074317	-0.587953	0.75964	2.00559	1.01649	0.984549	4.48914
ENSG00000074319	0.135918	0.0882514	0.0570723	0.248503	0.357896	0.0369751
ENSG00000074356	-0.111086	-0.340726	-1.36134	-0.324932	-0.160955	-3.16342
ENSG00000074370	0.273607	-0.118238	-0.229987	-0.190556	-0.158543	-0.56249
ENSG00000074410	0.175423	-0.296766	-0.539552	-0.275906	-0.32102	-0.744724
ENSG00000074416	-0.295221	-0.0984532	0.348415	-0.414902	-0.226276	1.23997
ENSG00000074527	-0.763998	0.514067	1.43669	0.467809	0.552077	3.00695
ENSG00000074582	-0.259625	-0.0106664	-0.0170791	-0.0343556	0.294261	-0.260674
ENSG00000074590	-0.860146	0.68868	2.08566	0.961028	0.968997	3.90737
ENSG00000074603	-0.387024	0.528516	1.24459	0.283874	0.681968	1.85073
ENSG00000074621	-0.218161	0.0372126	0.3093	-0.0757426	0.299041	-0.00123838
ENSG00000074657	0.323027	-0.446746	-1.56415	-0.948575	-0.67895	-3.16165
ENSG00000074660	0.704541	-0.208197	-0.729895	-0.417394	-0.306451	-1.3916
ENSG00000074695	1.05584	-0.78734	-2.05565	-0.911632	-0.480049	-4.38862
ENSG00000074696	0.181759	-0.59534	-0.850163	-0.780763	-0.448753	-1.56185
ENSG00000074706	-0.580918	0.749255	2.03466	1.0071	0.929502	3.96889
ENSG00000074755	0.0329032	0.284984	0.404553	0.498231	0.230415	0.671271
ENSG00000074800	0.546013	-0.479427	-0.823399	-0.331834	-0.323697	-1.40328
ENSG00000074803	-0.34084	0.101902	0.288196	0.176751	0.110054	0.591753
ENSG00000074842	0.3319	-0.263128	-0.670942	0.133254	0.0253218	-1.44142
ENSG00000074855	-0.13852	0.224633	0.0736837	0.0581391	-0.0259053	0.301447
ENSG00000074935	0.0339883	0.118211	-0.167124	0.137282	NA	-0.179326
ENSG00000074964	-0.148259	0.136778	0.29388	-0.222935	-0.0899327	1.15924
ENSG00000074966	-0.262446	0.361207	0.790958	0.400662	0.282506	1.94927
ENSG00000075035	-0.32193	0.514128	1.8743	0.848239	0.489108	4.33216
ENSG00000075043	-0.291435	0.352538	1.68511	0.647804	0.0857207	4.05882
ENSG00000075073	-0.323834	0.34196	1.14009	0.409552	0.307198	2.39233
ENSG00000075089	-0.351121	0.0674088	-0.0335578	-0.0494942	0.449057	-0.531016
ENSG00000075131	0.13591	-0.208222	-0.844456	-0.462748	-0.0475792	-1.84315
ENSG00000075142	0.416736	-0.578067	-1.23645	-0.821488	-0.502462	-2.1487
ENSG00000075151	-0.570095	0.670583	1.82976	0.928041	0.498929	4.09731
ENSG00000075188	0.26358	-0.417246	-0.939253	-0.366568	-0.124436	-2.15263
ENSG00000075213	-0.320165	0.198475	0.385904	0.131135	0.48145	0.53867
ENSG00000075223	0.199739	-0.130706	-0.204727	0.0616193	-0.0898159	-0.640622
ENSG00000075234	0.726728	-0.450386	-1.3812	-0.709822	-0.510915	-2.72543
ENSG00000075239	0.0344594	-0.342903	-1.18114	-0.426914	-0.18308	-2.24327
ENSG00000075240	-0.652183	0.11931	0.854266	0.311651	0.0348268	2.17959
ENSG00000075275	0.0455737	-0.0695784	-0.0202975	-0.172248	-0.210803	0.105107
ENSG00000075292	0.0105087	-0.252657	-1.27477	-0.545699	-0.175896	-2.52629
ENSG00000075303	-0.278753	0.694081	1.29613	0.514754	0.757045	2.37443
ENSG00000075336	-0.112895	-0.24752	-0.271891	-0.224766	-0.195603	-0.0752825
ENSG00000075340	-0.645479	0.798662	2.67698	1.3635	1.04374	5.50543
ENSG00000075391	-0.422007	0.75782	2.32595	1.1437	0.773642	5.29352
ENSG00000075399	-0.442605	0.467477	1.14256	0.619962	0.446786	2.91967
ENSG00000075407	0.0204651	-0.14815	-0.54797	-0.27088	-0.236523	-0.709972
ENSG00000075413	0.303286	-0.121564	-0.771977	-0.319976	-0.475436	-0.650641
ENSG00000075415	-0.476683	0.290822	0.848437	0.769941	0.291491	1.9118
ENSG00000075420	0.806277	-0.305397	-0.861178	-0.688139	-0.645137	-1.33214
ENSG00000075426	0.590489	0.135477	0.303031	0.0797177	-0.382732	1.07141
ENSG00000075429	-0.186145	0.105793	0.187939	0.0106273	0.00304727	0.317997
ENSG00000075461	-0.273657	0.115036	0.779756	0.0211054	-0.0170102	1.36024
ENSG00000075539	0.184642	-0.463311	-1.67928	-0.442845	-0.205965	-4.10523
ENSG00000075568	-0.380619	0.394264	1.13933	0.662694	0.400885	2.21466
ENSG00000075618	0.274956	-0.137342	-0.00602308	-0.00110567	9.3e-05	-0.50249
ENSG00000075624	0.208701	0.195893	0.78972	0.535992	0.544195	1.34728
ENSG00000075651	0.172856	-0.419636	-1.53489	-0.448855	-0.138271	-3.9183
ENSG00000075702	-0.00286399	0.0425407	0.00672146	0.0107456	-0.114474	0.0560862
ENSG00000075711	-0.0936834	-0.155005	-1.27742	-0.493426	-0.125942	-2.98339
ENSG00000075785	0.404427	0.0634542	0.0601762	-0.106574	0.0020397	-0.252767
ENSG00000075790	-0.452647	0.524989	1.10129	0.268893	0.861577	1.92165
ENSG00000075826	-0.192831	0.361595	0.375982	0.392238	0.129557	1.26823
ENSG00000075856	0.0343053	0.00204037	0.0581563	0.598613	0.19938	NA
ENSG00000075884	1.4227	-0.226001	-0.879669	-0.411199	-0.206645	-1.86616
ENSG00000075886	-0.218486	0.212964	0.484929	0.203556	0.216727	1.08172
ENSG00000075914	-0.353097	0.0433864	-0.0128273	0.425231	0.199334	0.169893
ENSG00000075945	-0.507389	0.670584	1.73799	0.95778	0.665466	3.7787
ENSG00000075975	0.0689392	0.106342	0.533555	0.0663785	0.380187	1.22469
ENSG00000076003	0.0163775	0.247641	0.532189	0.539687	0.423409	1.07855
ENSG00000076043	0.318	-0.315196	-0.928066	-0.422597	-0.36627	-1.53384
ENSG00000076053	0.446047	-0.628841	-1.35023	-0.69647	-0.352886	-3.12383
ENSG00000076067	0.88422	-0.144321	-0.809543	-0.676271	-0.811266	-1.42321
ENSG00000076108	0.074406	0.0128896	-0.401897	0.233534	-0.177099	-0.888199
ENSG00000076201	-0.289581	0.245589	0.570756	0.494153	0.210384	0.708093
ENSG00000076242	-0.1184	-0.303978	-0.994944	-0.309182	-0.406076	-2.2222
ENSG00000076248	0.628298	-0.455687	-1.09489	-0.707698	-0.50623	-1.84809
ENSG00000076258	0.417556	-0.431306	-1.44438	-0.615982	-0.313024	-3.37665
ENSG00000076321	-0.201354	-0.143081	-0.360019	0.148722	0.108076	-0.793561
ENSG00000076344	-0.154212	0.200592	-0.0587597	0.0524139	0.0287586	0.105429
ENSG00000076351	0.0353353	-0.416227	-0.849195	-0.490214	-0.0785692	-1.88208
ENSG00000076356	-0.21166	0.493409	2.12759	0.88393	0.306157	4.57532
ENSG00000076382	0.172008	0.308144	0.371821	0.159589	-0.0188607	1.36329
ENSG00000076513	0.500687	-0.470513	-1.78835	-0.821599	-0.179437	-4.40175
ENSG00000076554	-0.411788	0.496042	0.787976	0.412576	0.799379	1.09314
ENSG00000076555	-0.0896207	-0.352347	-0.990626	-0.385556	-0.504577	-1.63576
ENSG00000076604	0.337586	-0.479875	-1.57304	-0.855698	-0.590035	-3.57466
ENSG00000076641	1.09656	-0.32119	-0.516849	-0.556439	-0.395703	-1.07509
ENSG00000076650	-0.252406	0.213954	0.324496	0.0667373	0.468965	0.780076
ENSG00000076662	-0.121018	0.228782	0.878559	0.0852649	0.318465	1.66485
ENSG00000076685	0.485472	-0.349633	-0.840723	-0.394979	-0.446575	-1.33461
ENSG00000076706	0.0305457	-0.294396	-1.08194	-0.503904	0.0433807	-3.36854
ENSG00000076716	0.0385605	-0.215747	-0.458737	-0.297633	-0.275538	-0.774381
ENSG00000076770	0.366437	-0.570196	-1.4331	-0.834577	-0.327916	-3.54053
ENSG00000076826	-0.326501	0.551726	1.9138	0.708656	0.506841	4.53545
ENSG00000076864	-0.431986	0.575358	1.81089	0.799038	0.574458	3.517
ENSG00000076924	0.216038	0.0347369	-0.0129048	0.283596	0.247814	-0.307523
ENSG00000076928	0.237971	-0.191298	-1.40747	-0.248977	-0.372379	-2.94141
ENSG00000076984	-0.406108	0.0299631	0.00870291	0.104627	0.414218	-0.565573
ENSG00000077044	-0.09476	-0.0619625	-0.141782	0.258037	-0.205368	-0.36673
ENSG00000077063	-0.121156	0.11421	0.0573647	0.187569	-0.0210528	-0.376205
ENSG00000077080	-0.77054	0.767647	1.8794	1.13996	0.784427	4.22904
ENSG00000077092	-0.645059	0.487531	1.62318	0.59411	0.266978	3.72976
ENSG00000077097	-0.299501	-0.0478462	-0.165889	-0.0986786	0.00229908	-0.36182
ENSG00000077147	0.222912	-0.428928	-0.739749	-0.0432705	-0.0797603	-1.89552
ENSG00000077150	1.12821	-0.341481	-1.39149	-0.695497	-0.746039	-2.47658
ENSG00000077152	-0.548055	0.59697	1.40634	0.743361	0.689507	2.84316
ENSG00000077157	-0.588497	0.293917	0.710809	0.487209	0.344841	1.38276
ENSG00000077232	-0.122147	0.160942	0.402231	0.1828	0.768352	0.351789
ENSG00000077235	0.0175328	0.24084	0.995303	0.569075	0.389847	2.13669
ENSG00000077238	1.58845	-0.202756	-1.10221	-0.495833	-0.511803	-2.07345
ENSG00000077254	-0.862325	0.448379	0.819554	0.368467	0.636657	1.57072
ENSG00000077264	-0.614937	0.874835	2.11947	0.719433	0.872711	4.20302
ENSG00000077279	-0.452312	0.688532	2.26468	0.988414	0.511706	4.72648
ENSG00000077312	0.581236	0.00492175	-0.122615	-0.107461	0.109206	-0.19126
ENSG00000077327	-0.477665	0.273716	0.646179	0.321724	0.14895	1.33918
ENSG00000077348	-0.697682	0.20415	0.665322	0.579861	0.523199	1.31659
ENSG00000077380	0.210353	-0.531671	-1.51302	-0.303774	-0.319943	-3.48544
ENSG00000077420	2.0096	-0.319813	-0.852124	-0.374836	-0.12478	-1.87858
ENSG00000077454	0.388532	-0.190248	-1.01275	-0.175881	-0.294086	-1.8283
ENSG00000077458	0.22143	-0.251735	-0.91397	-0.261087	0.120752	-2.45851
ENSG00000077463	-0.243574	0.161204	0.674245	0.489414	0.365309	1.56475
ENSG00000077514	-0.192219	-0.0455874	0.0677974	0.108611	0.313957	0.233089
ENSG00000077522	-0.583196	0.470656	1.14575	0.83019	0.403347	2.34551
ENSG00000077549	0.50347	0.200043	0.505821	0.118413	0.20598	0.750315
ENSG00000077585	0.596949	-0.523659	-1.1299	-1.03976	-0.687163	-2.30828
ENSG00000077616	0.16691	0.351444	0.503743	0.118613	0.141959	1.37175
ENSG00000077684	-0.464534	0.162585	0.343635	0.225648	0.507156	0.830343
ENSG00000077713	0.355678	-0.141614	-0.508893	-0.443933	-0.168888	-0.690742
ENSG00000077721	0.256366	-0.158522	-0.283739	-0.149168	-0.183415	-1.15801
ENSG00000077782	0.48773	-0.200196	-0.568907	-0.429148	-0.342789	-1.04476
ENSG00000077942	0.170874	-0.368342	-0.529066	-0.482132	-0.629996	-0.849863
ENSG00000077943	-0.0429374	0.0902266	0.157975	-0.133093	0.0338837	0.489723
ENSG00000078018	-0.326378	0.66193	1.90793	0.814927	0.425687	4.37037
ENSG00000078043	-0.283529	0.456239	1.29781	0.373687	0.440278	2.79468
ENSG00000078053	-0.202131	0.724207	1.64544	1.08718	0.800591	4.01498
ENSG00000078061	0.426199	-0.473629	-1.33398	-0.689212	-0.422706	-3.13077
ENSG00000078070	-0.218219	0.00147576	-0.187786	0.142515	NA	-0.129102
ENSG00000078098	-0.34099	0.157708	0.0402127	-0.0319721	0.13727	0.194109
ENSG00000078114	0.464845	-0.583836	-1.2762	-0.859016	-0.62711	-2.21242
ENSG00000078124	0.407478	-0.307815	-0.840755	-0.551087	-0.181654	-2.78701
ENSG00000078140	-0.105666	0.658478	1.80438	0.55456	0.620224	3.0136
ENSG00000078142	-0.274196	0.058569	0.114602	0.212269	0.353348	0.233229
ENSG00000078177	0.439203	0.17113	-0.114421	-0.223444	0.0384488	-0.0248757
ENSG00000078237	-0.0545993	0.234493	0.938195	0.227137	0.128105	1.73034
ENSG00000078246	0.539875	-0.404712	-1.32529	-0.985647	-0.566573	-2.6665
ENSG00000078269	-0.0856	-0.200137	-0.850723	-0.220595	0.00359458	-2.76403
ENSG00000078295	-0.195367	0.185319	NA	0.446499	0.0058939	NA
ENSG00000078304	-0.0836108	0.0989143	0.407365	-0.382465	0.257683	0.521245
ENSG00000078319	-0.160767	0.255256	0.341224	0.409814	0.352551	0.459517
ENSG00000078328	-0.572432	0.841637	2.36953	NA	1.00288	NA
ENSG00000078369	-0.304232	0.410744	1.65505	0.51319	0.182513	3.44105
ENSG00000078401	0.615962	-0.0937656	-0.475776	-0.413958	-0.324011	-1.06097
ENSG00000078403	0.184408	0.342148	0.38362	0.0432732	0.0639322	NA
ENSG00000078487	-0.28573	-0.16205	-0.809129	-0.296303	-0.0759931	-2.18898
ENSG00000078549	0.0144541	-0.27499	-0.567442	-0.33587	-0.479285	-0.744468
ENSG00000078596	0.177667	-0.281307	-0.616682	-0.303207	-0.0744271	-1.66019
ENSG00000078618	-0.606726	0.435144	1.01308	0.752764	0.378688	2.01822
ENSG00000078668	-0.861434	0.559404	1.31832	0.937649	0.78486	2.81566
ENSG00000078674	-0.0240235	-0.375183	-1.19131	-0.415156	-0.204603	-1.95247
ENSG00000078687	-0.32555	0.0241637	-0.0608632	0.418259	NA	0.323934
ENSG00000078699	-0.292302	0.193092	0.403556	0.507552	-0.0263335	1.17025
ENSG00000078725	-0.382995	0.306495	1.52981	0.853903	0.0507547	3.85842
ENSG00000078747	0.229543	-0.455832	-1.63229	-0.726867	-0.165121	-4.36839
ENSG00000078795	-0.219459	0.0970352	0.0274866	-0.0722033	0.0507192	-0.222867
ENSG00000078804	-0.277938	-0.189094	-0.918846	-0.540415	-0.233177	-2.63995
ENSG00000078808	0.50652	-0.383758	-1.12997	-0.417696	-0.238353	-2.02313
ENSG00000078814	-0.643331	0.113724	-0.466276	0.0356644	0.204281	-0.936761
ENSG00000078902	-0.601503	0.553984	1.96944	0.795381	0.650146	4.44624
ENSG00000078967	-0.324282	0.116718	0.510847	0.0107936	0.23013	0.722691
ENSG00000079101	-0.234884	0.147164	0.408208	0.119391	0.250687	0.54379
ENSG00000079102	-0.479749	0.551303	1.79515	0.85936	0.57481	4.0212
ENSG00000079134	-0.0539193	-0.165385	-1.01666	-0.453504	-0.0396571	-2.16588
ENSG00000079150	0.215213	-0.29466	-0.717925	-0.312719	-0.268437	-1.5459
ENSG00000079156	-0.506171	0.491458	1.9015	0.666165	0.309024	4.14316
ENSG00000079215	0.876038	-0.565843	-1.08385	-0.880385	-0.876947	-1.54521
ENSG00000079246	-0.148219	0.187113	0.476198	0.52854	0.585035	0.784239
ENSG00000079257	-0.167734	-0.0124708	0.295109	0.265175	0.136281	0.753267
ENSG00000079263	0.416384	0.0166272	-0.509421	-0.225639	0.00455043	-1.09543
ENSG00000079277	0.94221	0.20678	0.300603	0.0730472	-0.0316862	1.16789
ENSG00000079308	0.219501	-0.256377	-1.3947	-0.590482	-0.369451	-3.38535
ENSG00000079313	-0.138332	0.301053	1.18428	0.207549	0.0757388	2.67801
ENSG00000079332	-0.061091	-0.155524	-0.487554	0.032494	0.14047	-1.04579
ENSG00000079335	0.679214	-0.590325	-1.2858	-0.986295	-0.775629	-2.16853
ENSG00000079337	-0.13184	-0.399746	-1.34889	-0.477702	-0.499369	-2.51988
ENSG00000079385	-0.227729	0.10607	-0.00354188	0.187588	0.0550559	-0.0281281
ENSG00000079387	0.0754807	-0.106151	-0.675695	-0.488761	-0.174541	-1.42681
ENSG00000079432	0.277436	0.267626	0.392546	-0.000745364	-0.0537293	0.856018
ENSG00000079435	0.221125	-0.412928	-1.26839	-0.403568	-0.145775	-3.35799
ENSG00000079459	0.0638842	-0.252663	-1.02722	-0.485597	-0.315029	-2.1533
ENSG00000079462	-0.00687892	0.265795	0.397185	0.301956	0.323328	1.06737
ENSG00000079482	0.389764	-0.267815	-0.431042	-0.44429	-0.604692	-0.00529261
ENSG00000079616	-0.259869	0.0415489	0.166605	0.105919	0.54471	-0.00743051
ENSG00000079691	0.17068	-0.232157	-0.267704	-0.493869	-0.676234	0.309287
ENSG00000079739	0.171505	-0.455127	-0.770727	-0.347219	-0.611719	-0.774651
ENSG00000079785	-0.781911	0.614226	1.67231	1.14491	0.833081	3.29663
ENSG00000079805	0.716026	-0.534407	-1.92371	-0.828951	-0.401397	-4.69403
ENSG00000079819	0.579501	-0.299785	-0.58477	-0.0914933	-0.568128	-0.603816
ENSG00000079841	-0.129993	0.292182	0.639052	-0.145048	NA	NA
ENSG00000079931	-0.223196	-0.259752	-0.462826	-0.253567	-0.125209	-0.788009
ENSG00000079950	-0.143605	0.0166849	-0.179138	-0.0923483	NA	-0.790083
ENSG00000079974	-0.324646	0.648508	1.18765	0.72465	0.644913	2.40243
ENSG00000079999	0.0244443	-0.523939	-1.01663	-0.099965	-0.133557	-2.04088
ENSG00000080031	-0.0129139	-0.257349	-0.924194	-0.322445	-0.0455804	-2.75328
ENSG00000080166	-0.370974	0.00757947	0.255422	0.0903164	0.249453	0.623376
ENSG00000080189	-0.442148	-0.0471496	0.177856	0.131015	-0.0153029	0.366595
ENSG00000080200	0.388962	-0.546051	-1.54152	-0.593411	-0.499292	-3.55525
ENSG00000080224	-0.221216	0.45342	1.56707	0.853316	0.0996249	4.03889
ENSG00000080298	-0.0054372	0.112936	0.791323	0.662483	-0.0618177	2.299
ENSG00000080345	-0.11115	-0.302433	-0.627506	-0.0793758	0.138304	-1.7286
ENSG00000080371	0.696633	-0.677774	-1.82166	-0.717123	-0.481224	-4.00167
ENSG00000080493	0.251648	-0.575993	-0.793229	-0.785327	-0.755688	-1.26286
ENSG00000080503	-0.323245	0.234946	1.18175	0.663196	0.0427324	3.45558
ENSG00000080546	0.267945	0.172565	0.38614	0.485133	0.17511	1.48867
ENSG00000080561	-0.318031	0.482389	1.05648	0.485641	0.502796	2.25475
ENSG00000080573	-0.419089	0.162563	0.399448	0.117772	-0.151582	1.27219
ENSG00000080603	-0.112514	0.256519	0.668611	0.546123	0.1712	1.14678
ENSG00000080608	-0.335463	0.242835	0.698334	0.40579	0.260316	1.65901
ENSG00000080618	-0.135985	-0.182389	-0.819325	-0.27253	-0.0502975	-2.33296
ENSG00000080709	0.13868	0.356566	0.495943	0.105537	-0.185281	1.18313
ENSG00000080802	0.451158	0.0896184	0.33379	0.0244722	-0.211443	0.965491
ENSG00000080815	0.235878	-0.507536	-1.57737	-0.553687	-0.196485	-4.10226
ENSG00000080819	0.00234932	-0.440932	-1.26013	-0.00995832	-0.144732	-2.78775
ENSG00000080822	0.56088	-0.590964	-1.74553	-0.694362	-0.245512	-4.48279
ENSG00000080823	-0.477788	0.308006	0.66419	0.185816	0.106077	1.90731
ENSG00000080824	-0.0445326	0.0740678	0.263336	0.158685	0.00139954	0.576161
ENSG00000080839	0.36967	-0.457801	-1.59122	-1.06297	-0.468093	-3.56926
ENSG00000080845	-0.0720302	0.53515	1.90134	0.465199	0.237428	3.93373
ENSG00000080854	0.00991385	0.429369	0.932526	0.363246	-0.0535893	2.22806
ENSG00000080947	-0.451502	0.276358	0.278877	0.118439	0.0144609	1.30284
ENSG00000081014	-0.133127	-0.123858	-0.236125	0.104865	0.0233768	-0.854266
ENSG00000081019	0.160995	0.273513	0.728016	0.324517	0.289631	1.56312
ENSG00000081026	-0.592611	0.618802	1.48061	0.670846	0.526576	3.78465
ENSG00000081052	-0.0705088	-0.00756117	-0.0766393	0.0779876	-0.353449	0.132135
ENSG00000081059	-0.00852899	-0.0136303	-0.67339	-0.190929	-0.240473	-1.32534
ENSG00000081087	0.110622	-0.10942	0.0562009	-0.151109	0.288174	-0.402598
ENSG00000081138	-0.498983	0.675785	1.87441	0.929044	0.640216	4.29156
ENSG00000081148	-0.481987	0.22381	0.587424	0.0364268	0.107585	1.32693
ENSG00000081154	-0.0536992	0.108825	-0.164092	-0.118194	0.180162	-0.68721
ENSG00000081177	0.0464224	-0.347185	-0.170259	-0.0108656	-0.472872	0.248088
ENSG00000081181	-0.0270291	0.251714	0.655213	0.437467	-0.126922	1.49737
ENSG00000081189	-0.578381	0.799278	2.24896	0.965009	0.82059	5.05062
ENSG00000081237	2.56062	-0.467704	-1.41976	-0.655873	-0.524705	-2.8754
ENSG00000081277	-0.311435	0.200679	0.509932	0.249277	0.281407	1.02142
ENSG00000081307	-0.395001	0.548369	0.97351	0.516388	0.586482	1.93023
ENSG00000081320	0.809868	-0.56546	-1.11734	-0.812468	-0.65243	-1.82761
ENSG00000081377	0.165591	-0.638392	-2.27729	-1.05919	-0.720865	-5.23875
ENSG00000081386	-0.0842131	0.337753	0.756498	-0.156891	0.311912	1.50493
ENSG00000081479	0.150022	-0.415564	-1.49016	-0.390537	-0.19345	-3.6444
ENSG00000081665	0.0144576	-0.177169	-0.847009	-0.456238	-0.0535553	-1.93911
ENSG00000081692	-0.548762	-0.0237961	0.32276	0.15864	0.389482	0.265981
ENSG00000081721	-0.221519	0.187677	0.28816	0.474387	0.227555	0.630274
ENSG00000081760	-0.698555	0.579554	1.63099	0.823456	0.44154	3.63636
ENSG00000081791	0.23487	-0.153669	-0.426746	-0.24862	-0.296217	-0.841807
ENSG00000081803	-0.455945	0.456377	0.966253	0.683389	0.412283	2.43153
ENSG00000081818	0.162432	-0.00662651	-0.146728	-0.278744	-0.0762255	-0.588334
ENSG00000081842	-0.51486	0.361069	1.20837	0.765121	0.421775	3.03815
ENSG00000081853	-0.00299872	-0.171537	-0.213202	-0.281753	-0.4424	-0.12311
ENSG00000081870	-0.0408898	0.292428	0.250032	0.00965303	0.426285	0.0238881
ENSG00000081913	0.0603946	-0.447202	-1.26118	-0.504368	-0.487331	-2.86774
ENSG00000081923	-0.298912	0.286111	0.409167	-0.243731	0.0240776	0.872217
ENSG00000081985	-0.463329	0.500727	1.45482	0.347208	0.405523	2.80906
ENSG00000082014	-0.0799417	0.274113	0.368399	-0.433767	0.105865	0.981218
ENSG00000082068	-0.288783	0.226798	0.153824	0.270621	0.199556	0.535709
ENSG00000082074	2.25816	-0.363039	-1.10827	-0.443506	-0.288383	-2.26286
ENSG00000082126	-0.343149	0.279682	0.870561	0.349118	0.239689	1.80767
ENSG00000082146	0.233518	-0.368203	-0.790629	-0.482414	-0.309234	-1.95668
ENSG00000082153	0.04219	-0.265413	-0.536222	-0.21197	-0.0515093	-2.17304
ENSG00000082175	0.223986	-0.259616	-0.620274	-0.349359	-0.170738	-1.4714
ENSG00000082196	-0.0730737	-0.373323	-1.06086	-0.659182	-0.307266	-2.70652
ENSG00000082212	0.520579	-0.265108	-0.543188	-0.656287	-0.443866	-0.748543
ENSG00000082213	-0.479989	0.708499	1.7564	0.698883	1.0366	3.16692
ENSG00000082258	-0.0831786	0.104875	0.395543	0.344125	NA	0.541252
ENSG00000082269	0.290825	0.0813286	-0.246477	-0.476169	0.113721	-0.724916
ENSG00000082293	-0.763711	0.53953	1.68206	0.676302	0.508052	3.42402
ENSG00000082397	-0.663249	0.543346	1.30676	0.992723	0.950001	3.08688
ENSG00000082438	-0.411145	0.335255	0.551039	0.168922	0.351351	1.19943
ENSG00000082458	-0.938	0.634423	2.27357	1.22209	0.839774	4.69971
ENSG00000082482	-0.378669	0.343484	0.824763	0.174711	0.28055	1.40666
ENSG00000082497	-0.563227	0.329985	1.24477	0.199181	0.453179	2.07517
ENSG00000082512	-0.51385	0.328424	1.19169	0.352342	0.380058	2.4248
ENSG00000082515	-0.396929	0.298657	0.267312	0.340343	0.321865	0.547549
ENSG00000082516	-0.0766277	-0.0727305	0.07085	0.333479	0.0904364	0.229362
ENSG00000082556	-0.248316	0.349688	0.849011	0.261453	0.573805	1.423
ENSG00000082641	-0.0229556	0.209706	0.761365	0.426239	0.613741	1.68284
ENSG00000082684	-0.724366	0.39491	1.37608	0.604296	0.275498	3.24012
ENSG00000082701	-0.502279	0.694542	2.3559	1.22863	0.665585	4.94028
ENSG00000082781	0.650088	-0.658144	-1.30031	-0.896791	-0.811441	-2.21605
ENSG00000082805	0.204833	0.254349	0.271586	0.0134717	-0.280182	1.23268
ENSG00000082898	0.347013	-0.36188	-0.942146	-0.510018	-0.438588	-1.81252
ENSG00000082996	0.56425	-0.50515	-1.70552	-0.891859	-0.341896	-4.43677
ENSG00000083067	-0.482647	-0.0940499	0.1452	-0.278118	-0.123029	0.324842
ENSG00000083093	-0.269124	0.267891	0.590693	-0.107232	0.577905	0.52379
ENSG00000083097	-0.507425	0.408608	0.892051	0.615635	0.615969	1.75448
ENSG00000083099	-0.155561	-0.183753	-0.379489	-0.610883	0.0966956	-1.39281
ENSG00000083123	0.219221	-0.519733	-1.18334	-0.683627	-0.586294	-2.26698
ENSG00000083168	0.380782	-0.334164	-0.981548	-0.270761	-0.362124	-2.12806
ENSG00000083223	0.747038	-0.0997886	-0.563777	-0.0126317	-0.347168	-0.857797
ENSG00000083290	-0.211988	-0.0993628	-0.14371	-0.121729	0.0058779	NA
ENSG00000083312	0.812935	-0.637478	-1.57455	-0.768543	-0.383476	-3.43034
ENSG00000083444	0.577282	-0.422931	-0.929252	-0.347604	-0.580825	-1.37884
ENSG00000083454	-0.751417	0.261599	1.17283	0.406295	0.317585	2.76199
ENSG00000083457	-0.116359	-0.159421	-0.757649	-0.187373	0.0555462	-1.86326
ENSG00000083520	0.13492	-0.058246	-0.561946	-0.0879986	0.0677947	-1.13305
ENSG00000083535	-0.0583119	0.0102399	-0.569219	-0.480128	-0.16178	-0.95724
ENSG00000083544	0.0758609	-0.0307437	-0.902686	-0.565053	-0.246944	-1.8257
ENSG00000083635	-0.408078	0.0836926	0.594357	0.218794	0.378327	0.901126
ENSG00000083642	-0.225595	0.826928	1.79646	0.760064	0.69818	3.61864
ENSG00000083720	-0.8483	0.616823	1.68654	0.949102	0.762425	3.92806
ENSG00000083750	-0.613511	0.317227	0.965007	0.838188	0.673776	2.0729
ENSG00000083799	0.0830992	0.186738	0.493729	0.484834	0.363486	0.929191
ENSG00000083807	-0.628392	0.051602	-0.0291499	0.0932062	-0.0222648	0.227761
ENSG00000083812	-0.462079	0.41893	1.25657	0.454608	0.453593	2.60302
ENSG00000083814	-0.855388	0.345986	0.826389	0.498464	0.547102	1.2918
ENSG00000083817	-0.47837	0.293094	0.999821	0.238868	0.582222	1.56755
ENSG00000083828	0.0124386	0.0301171	-0.411475	-0.157074	-0.348524	-0.622514
ENSG00000083838	-0.231097	0.196729	0.119759	-0.0191358	0.355904	0.134537
ENSG00000083844	-0.255265	-0.161223	-0.236301	0.296569	-0.0592706	-0.650365
ENSG00000083845	0.535655	-0.35237	-1.36799	-0.596261	-0.482541	-2.7664
ENSG00000083857	0.0330492	-0.537611	-1.04895	-0.929717	-0.780385	-2.13397
ENSG00000083896	0.113142	-0.332225	-1.37119	-0.317308	-0.23999	-2.47832
ENSG00000083937	0.215676	-0.263432	-1.08218	-0.662484	-0.0556218	-3.09882
ENSG00000084070	-0.184609	0.658404	2.05307	1.19821	0.671092	4.39506
ENSG00000084072	-0.317174	-0.0255631	-0.41226	0.0091261	0.236879	-1.07963
ENSG00000084073	0.383259	-0.388955	-0.708448	-0.615541	-0.227121	-1.78644
ENSG00000084090	0.216429	-0.294148	-0.539348	-0.0754058	-0.341081	-1.18402
ENSG00000084092	0.0514713	0.152203	0.344565	0.0521628	0.318763	0.591564
ENSG00000084093	0.838264	-0.867409	-2.20218	-1.2089	-0.726051	-5.12724
ENSG00000084112	0.286314	0.431645	1.29119	0.495292	0.413231	2.8429
ENSG00000084207	0.920708	-0.539995	-1.59033	-0.800599	-0.478186	-3.52612
ENSG00000084234	-0.110831	0.413184	1.3066	0.742701	0.618179	3.2214
ENSG00000084444	-0.766716	0.5706	2.02549	1.20231	0.757263	4.15802
ENSG00000084453	-0.14902	-0.364623	-1.44985	-0.473575	-0.102413	-3.74694
ENSG00000084463	-0.144186	0.346319	0.821664	0.780987	0.336533	1.58601
ENSG00000084623	0.276143	-0.257831	-0.595342	-0.0321535	-0.0962199	-1.274
ENSG00000084628	0.0211683	0.146085	0.354979	-0.00431247	0.0614285	0.422154
ENSG00000084636	-0.524577	-0.0327306	-0.671163	-0.0242006	-0.0750755	-1.64155
ENSG00000084652	0.589804	-0.538358	-1.3564	-0.636467	-0.41956	-2.61998
ENSG00000084674	0.00830503	-0.0722328	0.13014	-0.0344343	0.059911	0.0202368
ENSG00000084676	0.457546	0.303785	0.677541	0.304451	-0.0793852	2.05497
ENSG00000084693	-0.545543	0.296346	0.559737	0.142476	0.355393	1.3623
ENSG00000084710	-0.630398	0.314522	1.64723	0.727618	0.21899	3.66798
ENSG00000084731	-0.470903	0.677533	2.38015	1.12031	0.686926	5.42958
ENSG00000084733	0.728531	-0.646408	-1.2713	-0.5346	-0.48862	-2.60704
ENSG00000084754	0.653339	-0.873422	-2.00129	-0.933046	-0.973528	-3.81973
ENSG00000084764	-0.454895	0.719363	1.95169	1.23359	0.883564	4.26815
ENSG00000084774	-0.258582	0.306435	0.748106	0.701191	0.573117	1.41025
ENSG00000085063	1.10802	-0.436701	-1.35398	-0.693886	-0.606045	-2.28485
ENSG00000085117	0.337829	-0.676699	-1.79838	-0.627414	-0.434798	-4.13815
ENSG00000085185	-0.0724428	0.370012	1.13925	0.490565	0.10653	2.35316
ENSG00000085224	-0.587915	0.491355	1.11138	0.416072	0.569658	2.3255
ENSG00000085231	-0.350581	0.426822	0.618041	0.331914	0.55756	0.91621
ENSG00000085274	-0.0271965	-0.00447593	-0.141796	-0.188316	0.214492	-0.733918
ENSG00000085276	0.586908	-0.221891	-0.844283	-0.451727	-0.422376	-1.44179
ENSG00000085365	-0.487436	0.475133	1.22959	0.336335	0.717181	2.23464
ENSG00000085377	-0.56203	0.608181	2.17956	1.29503	0.588841	4.78258
ENSG00000085382	-0.483216	0.526281	1.34572	0.704445	0.657996	NA
ENSG00000085415	-0.319742	0.470668	1.19155	0.469192	0.70828	1.84346
ENSG00000085433	-0.918153	0.749835	2.12756	0.823954	1.0182	4.17656
ENSG00000085449	0.342261	-0.188402	-0.374638	-0.330611	0.203006	-1.47728
ENSG00000085465	-0.1313	0.406239	0.773045	0.478813	0.368578	1.46283
ENSG00000085491	0.166127	0.00323463	0.0797938	-0.227181	0.354204	-0.16829
ENSG00000085511	-0.223737	0.389188	0.628439	0.43415	0.137159	1.99852
ENSG00000085514	NA	-0.147104	-0.544266	-0.0809809	-0.258005	-1.06546
ENSG00000085563	0.398242	-0.224844	-0.627185	-0.272233	-0.386944	-1.09699
ENSG00000085644	-0.429649	0.0794514	0.600929	0.306672	0.221344	1.54211
ENSG00000085662	0.16588	-0.0520437	0.0796391	0.400023	0.239568	-0.00739837
ENSG00000085719	1.08306	-0.826169	-2.01027	-1.16475	-0.958724	-3.99409
ENSG00000085721	0.130408	-0.090518	-0.218663	0.179958	0.126621	-0.323268
ENSG00000085733	-0.0438183	-0.134247	-0.940391	0.00080306	0.10885	-2.05497
ENSG00000085760	-0.310769	0.0207651	-0.263854	-0.0705394	0.157917	-0.50419
ENSG00000085788	-0.784007	0.413933	1.01389	0.569141	0.791887	NA
ENSG00000085831	-0.589184	0.431228	1.00328	0.387637	0.519992	2.24981
ENSG00000085832	-0.501815	0.172623	0.243971	-0.277667	0.221276	0.298957
ENSG00000085871	0.577367	-0.0789397	-0.3049	0.0175708	0.0143421	-0.271106
ENSG00000085872	-0.0525405	0.389269	1.14609	0.42386	0.5028	2.29902
ENSG00000085978	-0.722974	0.293867	1.05469	0.715985	0.418668	2.26794
ENSG00000085982	-0.000409822	-0.569781	-1.665	-0.397768	-0.403023	-3.45193
ENSG00000085998	-0.39783	-0.121729	-0.513051	-0.278429	0.0566018	-1.56603
ENSG00000085999	0.0634831	0.165975	0.24585	0.0547029	-0.133666	0.786886
ENSG00000086015	-0.171997	0.379169	1.30622	0.657496	0.19303	3.3765
ENSG00000086061	0.118524	0.0265871	0.0721872	0.255182	-0.175249	0.653441
ENSG00000086062	2.06276	-0.426603	-1.26779	-0.639017	-0.714508	-2.55897
ENSG00000086065	-0.320005	-0.0374657	-0.406602	0.0113094	0.174462	-1.17505
ENSG00000086102	-0.135563	0.290303	0.0988742	0.282164	0.226087	0.141639
ENSG00000086159	-0.487307	-0.269403	-0.433152	-0.435855	-0.22122	-1.37653
ENSG00000086189	0.128514	-0.460899	-0.926898	-0.640617	-0.191511	-2.8468
ENSG00000086200	-0.106202	0.233249	0.659773	0.31145	0.416204	1.22445
ENSG00000086205	0.0516767	-0.37328	-1.35222	-0.404578	-0.098378	-3.6574
ENSG00000086232	-0.095982	0.388185	0.727021	0.290062	0.482497	0.842529
ENSG00000086289	-0.401139	0.580242	1.52452	0.940797	0.760229	3.72591
ENSG00000086300	-0.482359	0.679046	1.72372	0.421722	0.863281	3.15547
ENSG00000086475	-0.232025	-0.155508	-0.271107	-0.579708	-0.0759496	-1.12051
ENSG00000086504	-0.539584	0.227935	0.750738	0.653419	0.320957	1.24356
ENSG00000086506	-0.369751	0.237539	0.540841	-0.0325988	0.121991	0.879902
ENSG00000086544	0.851361	-0.0580626	-0.675259	-0.345621	-0.481568	-0.934745
ENSG00000086570	-0.593372	0.369392	0.807722	0.351742	0.355984	1.54827
ENSG00000086589	0.46587	-0.218211	-0.568769	-0.491975	-0.0453113	-1.83332
ENSG00000086598	0.632441	-0.408701	-1.10289	-0.731572	-0.166178	-2.8991
ENSG00000086619	0.216421	-0.148739	-0.147143	-0.11563	-0.219464	-0.235961
ENSG00000086666	0.830995	-0.53291	-1.55807	-0.91263	-0.830969	-2.79737
ENSG00000086712	0.214071	0.008566	-0.360996	-0.330463	-0.067654	-0.716799
ENSG00000086717	-0.848263	0.401914	1.40258	0.410113	0.456671	2.37995
ENSG00000086730	2.24568	-0.43567	-1.32893	-0.565311	-0.424013	-2.77416
ENSG00000086758	-0.0968573	0.324999	1.16622	0.816656	0.353537	2.57985
ENSG00000086827	-0.180926	0.245625	0.220886	0.30241	0.180009	0.369879
ENSG00000086848	-0.684972	0.450093	1.31443	0.65452	0.612396	2.39588
ENSG00000086991	-0.028765	0.135576	-0.0987528	-0.306348	-0.0583117	-0.327357
ENSG00000087008	-0.319508	0.28916	0.701391	0.43264	0.20941	1.23156
ENSG00000087053	0.0693206	0.074731	-0.116275	0.189591	0.222284	-0.886748
ENSG00000087074	0.359882	0.0391616	-0.315557	-0.113563	-0.11617	-0.578804
ENSG00000087076	0.126208	-0.214244	-0.766908	-0.436977	-0.31652	-1.45639
ENSG00000087077	0.693226	-0.682561	-1.92336	-0.789939	-0.646865	-3.98962
ENSG00000087085	-0.283213	0.40157	1.2581	0.71456	0.55689	2.65403
ENSG00000087086	0.786376	-0.568131	-1.3978	-0.788003	-0.43853	-2.65802
ENSG00000087087	0.206967	-0.0747492	-0.262646	-0.0146752	-0.129249	-0.322264
ENSG00000087088	0.628021	-0.216291	-0.69515	0.181377	-0.218096	-1.23322
ENSG00000087095	-0.760779	0.48243	1.80971	0.990842	0.396451	4.45891
ENSG00000087111	-0.100492	0.0383556	0.657809	0.364975	0.1728	1.52098
ENSG00000087116	0.323156	0.101534	0.215412	0.264009	-0.0473732	0.861509
ENSG00000087152	-0.571847	0.487217	NA	0.445794	0.461899	3.45971
ENSG00000087157	0.344207	-0.111742	-0.52543	-0.0498804	-0.0221433	-0.544936
ENSG00000087191	-0.18928	0.204458	0.249883	0.429747	0.420867	0.321966
ENSG00000087206	0.402527	0.223866	-0.397537	-0.540099	-0.494414	-0.966439
ENSG00000087245	1.06665	-0.341474	-0.465571	-0.223465	-0.357577	-0.93658
ENSG00000087250	0.429268	-0.456483	-0.965336	-0.314009	-0.510332	-1.42923
ENSG00000087253	1.96	-0.466682	-1.37349	-0.547416	-0.204719	-3.29689
ENSG00000087258	-0.231016	0.299361	0.771296	0.101854	0.255036	1.25974
ENSG00000087263	-0.0366983	0.143811	-0.206415	0.260135	0.192061	-0.748806
ENSG00000087266	0.518202	-0.267452	-0.838273	-0.72156	-0.508897	-1.65666
ENSG00000087269	-0.000383867	0.0369904	-0.215288	-0.00929701	0.176783	-0.246199
ENSG00000087274	0.21672	-0.279896	-0.711258	-0.2261	-0.0422135	-1.26589
ENSG00000087299	-0.558909	0.290642	1.16836	0.645456	0.329953	2.48699
ENSG00000087301	-0.00802311	0.29304	0.0132662	-0.174545	-0.0553457	0.0112268
ENSG00000087302	0.202659	0.00999995	-0.391114	-0.0382291	0.0742443	-0.574896
ENSG00000087303	-0.257315	0.0671457	0.050685	0.138283	0.324939	-0.697868
ENSG00000087338	-0.195779	0.264496	0.349296	0.253187	0.460043	0.463015
ENSG00000087365	0.0854501	-0.251712	-0.806371	-0.0793522	0.170442	-1.60535
ENSG00000087448	-0.593596	0.384797	1.22637	0.346912	0.85922	1.71799
ENSG00000087460	-0.032077	0.449827	0.979133	0.235826	0.633619	2.306
ENSG00000087470	-0.929256	0.799502	1.87867	0.909975	1.01708	3.55338
ENSG00000087494	-0.566819	0.384919	1.48247	0.563942	0.220116	3.10912
ENSG00000087495	0.102438	-0.309791	-1.21305	-0.964754	-0.516078	-2.76523
ENSG00000087502	0.159251	-0.30962	-1.01573	-0.714363	-0.468974	NA
ENSG00000087586	-0.134141	0.107829	0.180981	-0.117109	0.0420344	0.270876
ENSG00000087842	0.47517	-0.522223	-1.26455	-0.47119	-0.543955	-2.09451
ENSG00000087884	0.243969	-0.564503	-1.4948	-0.323081	-0.367818	-3.07889
ENSG00000087903	-0.0793197	-0.187576	-0.490104	-0.442384	-0.341528	-0.423993
ENSG00000087995	-0.291004	0.0316501	0.218186	-0.164521	0.094179	0.167095
ENSG00000088035	-0.478846	-0.0694524	0.172017	0.366699	0.49603	-0.0163659
ENSG00000088038	-0.0514407	0.274115	0.311345	0.363326	0.223875	0.769573
ENSG00000088179	-0.178433	0.352297	1.12161	0.172598	0.220499	2.67757
ENSG00000088205	-0.0832904	-0.232101	-0.603064	0.137408	0.185487	-1.63999
ENSG00000088247	0.398187	0.0192626	0.29279	0.208396	0.232937	0.102699
ENSG00000088256	-0.175809	-0.0325237	0.356338	-0.175732	-0.02163	0.762063
ENSG00000088280	0.588486	-0.31425	-1.28015	-0.709009	-0.491468	-2.11651
ENSG00000088298	0.784909	-0.36503	-1.03591	-0.297187	-0.238979	-2.16156
ENSG00000088305	-0.410152	0.204176	0.245795	0.213853	0.155468	0.810719
ENSG00000088325	-0.112831	0.514014	1.3353	0.414449	0.475627	2.91866
ENSG00000088340	0.0675328	0.115381	-0.0862753	0.0386497	-0.00770635	0.346878
ENSG00000088356	-0.000338346	-0.0817176	-0.167418	0.143662	0.0617307	-0.246768
ENSG00000088367	-0.171864	0.610092	1.77253	0.764919	0.512279	3.7978
ENSG00000088387	0.00931596	-0.0526219	-0.266585	0.123507	-0.213951	-0.57785
ENSG00000088448	0.485646	-0.23389	-0.833439	-0.0675483	0.0239257	-1.71097
ENSG00000088451	0.43741	-0.594652	-1.43284	-0.595794	-0.279835	-2.96185
ENSG00000088538	-0.634053	0.632286	2.24533	1.32949	0.614276	5.02798
ENSG00000088543	-0.724084	0.287581	0.803205	0.247867	0.320735	1.71556
ENSG00000088682	0.0118032	-0.0913834	0.135035	-0.258599	-0.207981	0.767571
ENSG00000088727	-0.678966	0.430081	0.915127	0.383	0.267765	2.03534
ENSG00000088756	-0.318412	0.29394	0.883131	0.258829	0.207673	2.01053
ENSG00000088766	0.017074	-0.0812778	-0.382904	-0.150143	0.172757	-0.633164
ENSG00000088808	-0.0507987	NA	1.26224	0.520859	0.0938024	3.1627
ENSG00000088812	-0.651173	0.502493	2.0945	1.27328	0.638859	4.2096
ENSG00000088826	0.404395	-0.620561	-1.39048	-0.721527	-0.676472	-2.68949
ENSG00000088832	0.022094	0.358966	1.44806	0.761384	0.244895	3.39786
ENSG00000088833	-0.165847	0.21762	0.0831428	0.27216	0.339218	0.314085
ENSG00000088836	0.0470959	0.00270488	-0.0430855	-0.0275639	-0.0758497	-0.0677272
ENSG00000088854	-0.298431	-0.119738	-0.168664	0.221842	-0.171589	-0.218995
ENSG00000088876	-0.476853	0.163737	0.52306	0.413375	0.232432	1.54668
ENSG00000088881	-0.282345	-0.0612919	-0.576048	-0.184166	-0.139984	-1.04651
ENSG00000088888	0.411375	-0.466682	-1.27375	-0.483325	-0.595471	-2.25466
ENSG00000088899	-0.434972	0.444383	1.6413	0.680423	0.441957	4.10507
ENSG00000088930	0.896831	-0.334968	-1.17561	-0.308338	-0.697206	-2.05507
ENSG00000088970	-0.0192522	0.0888206	-0.69093	-0.383112	-0.118918	-1.46849
ENSG00000088986	-0.104133	0.164024	0.21464	0.258644	0.180758	0.470365
ENSG00000088992	-0.386482	0.412728	1.10642	0.417076	0.235153	2.50249
ENSG00000089006	0.613611	-0.610013	-1.6034	-1.3095	-0.611236	-3.33815
ENSG00000089009	0.651675	-0.214942	-1.13889	-0.736812	-0.365292	-2.06754
ENSG00000089022	-0.233837	0.351878	0.663754	0.131204	0.141621	0.966469
ENSG00000089041	0.237071	-0.261023	-1.18806	-0.345131	-0.308105	-2.56868
ENSG00000089048	-0.219278	-0.156448	-0.592383	-0.326256	0.0309696	-1.37141
ENSG00000089050	0.361556	-0.497615	-1.33923	-0.795418	-0.274031	-3.20379
ENSG00000089053	-0.31444	-0.0911068	-0.86355	-0.0913647	0.289947	-2.3382
ENSG00000089057	-0.323431	0.154196	1.07315	0.325647	0.253929	1.78951
ENSG00000089060	0.852756	-0.388681	-1.60817	-0.597227	-0.504508	-3.07649
ENSG00000089063	0.243044	-0.213688	-0.812537	-0.645142	0.0909453	-2.23092
ENSG00000089091	-0.846754	0.54404	1.45334	0.932812	0.63467	3.64665
ENSG00000089094	-0.553626	0.328354	0.922994	0.252969	0.641841	1.71832
ENSG00000089101	-0.470044	0.324097	0.817607	0.360589	0.283806	1.84702
ENSG00000089123	-0.78177	0.567731	1.35599	0.643827	0.377026	2.79867
ENSG00000089127	0.663674	-0.401348	-0.876387	-0.151	-0.116083	-1.93627
ENSG00000089154	0.284482	-0.18009	-0.431668	0.0805814	-0.24692	-0.785762
ENSG00000089157	0.987693	-0.4926	-1.59862	-0.653782	-0.534242	-3.42493
ENSG00000089159	1.09168	-0.360408	-1.67715	-0.586872	-0.695019	-3.35768
ENSG00000089163	-0.296575	0.0980089	0.271513	0.142467	0.00313918	0.855307
ENSG00000089169	-0.599998	0.470347	1.94952	0.813482	0.45327	4.06935
ENSG00000089177	-0.128375	-0.0280744	-0.715456	-0.448645	-0.106496	-1.23127
ENSG00000089195	-0.410504	0.300064	0.656892	0.466919	0.591681	0.869034
ENSG00000089199	-0.702393	0.520853	1.41013	1.0623	0.75468	3.30485
ENSG00000089220	-1.00376	0.19802	0.826636	0.671816	0.595327	1.72146
ENSG00000089234	0.132647	-0.216843	-0.632114	-0.483298	-0.0543008	-1.34483
ENSG00000089248	-0.317079	-0.152743	-0.335831	0.211433	0.0815894	-0.300713
ENSG00000089250	-0.25074	0.132455	0.412543	0.177866	0.143443	0.12696
ENSG00000089280	-0.0933559	-0.0666386	-0.454244	NA	-0.0982053	-0.983398
ENSG00000089289	-0.0540114	0.225915	0.0358238	-0.0172262	0.210753	0.0608409
ENSG00000089327	1.34283	-0.164034	-0.632478	-0.298159	-0.290079	-1.26701
ENSG00000089335	0.143022	-0.424723	-1.15446	-0.62824	-0.297859	-2.35273
ENSG00000089351	0.483327	0.258737	0.506975	0.101017	0.0985536	1.25917
ENSG00000089356	0.377465	-0.189206	-0.887652	-0.453202	-0.361841	-1.58696
ENSG00000089472	0.283819	-0.665147	-1.13126	-0.631413	-0.826714	-1.69211
ENSG00000089486	-0.239807	0.294605	1.06655	0.477606	0.498745	2.5636
ENSG00000089505	-0.0995071	0.159329	0.556915	0.157331	0.0436716	1.47734
ENSG00000089558	-0.62176	0.318743	0.824768	0.25502	0.189562	2.22463
ENSG00000089597	0.182223	-0.276558	-0.18669	0.468446	0.0672407	-0.50721
ENSG00000089639	1.20737	0.0707289	0.031269	0.163028	0.0744425	0.052636
ENSG00000089682	0.0320808	0.146521	0.381675	0.0118344	-0.165259	1.15764
ENSG00000089693	-0.256265	0.640494	1.60746	0.974267	0.688317	3.20126
ENSG00000089723	-0.574249	0.322272	1.40741	0.395614	0.213348	2.89193
ENSG00000089737	-0.325543	0.456421	1.1219	0.848568	0.697894	2.47077
ENSG00000089775	-0.0648719	0.0279409	0.0947883	0.233427	0.390396	0.337293
ENSG00000089818	-0.851609	0.698805	1.65123	0.995403	0.954802	3.27681
ENSG00000089820	1.64848	-0.351222	-1.09172	-0.290761	-0.114249	-2.18681
ENSG00000089847	-0.875839	0.363538	1.19568	0.47016	0.232673	3.16511
ENSG00000089876	0.455657	-0.348978	-0.81712	-0.420355	-0.407143	-1.88686
ENSG00000089902	0.476067	0.0832067	0.572569	0.188668	-0.176879	1.16606
ENSG00000089916	-0.158995	0.0647186	0.843793	0.3949	0.476265	1.33522
ENSG00000090006	-0.126706	0.398851	1.04983	0.488859	0.203427	2.29693
ENSG00000090013	0.420775	-0.0630753	-0.608961	-0.139428	-0.0804893	-0.962121
ENSG00000090020	-0.300233	0.651684	1.93293	0.941039	0.808532	3.98192
ENSG00000090054	0.552113	-0.321809	-0.920029	-0.704725	-0.149853	-2.12254
ENSG00000090060	0.591138	-0.337384	-0.773552	-0.414225	-0.532914	-1.06096
ENSG00000090061	0.407861	-0.134635	-0.59487	-0.434104	-0.317736	-1.99755
ENSG00000090097	-0.00874106	-0.352226	-1.40556	-0.526768	-0.159297	-3.65685
ENSG00000090104	1.61309	-0.323104	-1.10674	-0.464648	-0.457592	-2.30394
ENSG00000090238	-0.0781208	0.435245	0.901314	0.381283	0.466754	2.45835
ENSG00000090263	-0.335969	0.215851	0.103666	0.0775475	0.341617	-0.161294
ENSG00000090266	-0.209347	-0.0553466	-0.486857	0.154753	-0.128529	-0.841133
ENSG00000090273	0.063242	0.0823305	-0.0138765	0.298798	0.0431364	0.572126
ENSG00000090316	-0.410104	0.409032	1.0898	0.48281	0.75977	2.23063
ENSG00000090339	1.41031	-0.174425	-0.998272	-0.428999	-0.489775	-1.73933
ENSG00000090372	-0.397877	0.245837	1.1566	0.186347	0.293721	2.47402
ENSG00000090376	1.55756	-0.326683	-1.01823	-0.559538	-0.634201	-2.13249
ENSG00000090432	-0.174153	-0.0504561	0.274997	0.392476	0.27933	0.416036
ENSG00000090447	-0.290985	-0.0153278	-0.421877	-0.143917	0.423445	-0.510894
ENSG00000090470	-0.459315	0.151394	0.402411	0.281295	0.215547	1.34556
ENSG00000090487	0.581202	-0.308177	-1.18785	-0.55481	-0.103517	-2.50739
ENSG00000090520	0.237556	-0.196958	-0.508933	-0.0516205	-0.222749	-0.995804
ENSG00000090530	0.369564	-0.0729898	-0.088111	0.284272	-0.0080252	0.319736
ENSG00000090534	-0.495647	0.336714	0.892871	0.352773	0.270086	2.05304
ENSG00000090539	-0.503691	0.604662	1.46345	0.88207	0.447945	3.47495
ENSG00000090565	-0.352058	0.267176	1.01242	0.165897	-0.0952094	2.64318
ENSG00000090581	-0.375292	-0.251635	-0.629877	-0.402897	-0.0506619	-1.75978
ENSG00000090612	0.0109554	-0.365277	-0.885572	-0.65302	0.0129934	-2.24757
ENSG00000090615	-0.364168	0.211648	0.795407	0.349775	0.528809	1.94987
ENSG00000090621	0.911112	-0.278171	-0.493543	0.0149097	0.0150839	-0.848458
ENSG00000090661	0.0651563	-0.20624	-0.837791	-0.551881	-0.26787	-1.70092
ENSG00000090674	-0.406473	0.465363	1.45503	0.692839	0.590327	2.69657
ENSG00000090686	-0.18194	-0.0306877	-0.592509	-0.129223	0.189308	-1.49114
ENSG00000090776	0.432193	-0.326696	-0.477423	-0.284016	-0.44748	-0.591588
ENSG00000090857	-0.0772059	-0.109139	-0.400197	-0.172352	-0.130065	-0.843687
ENSG00000090861	-0.327204	0.272671	1.10675	0.79246	0.567251	2.32193
ENSG00000090863	-0.123241	0.0275717	0.269854	0.565049	0.119966	0.502275
ENSG00000090889	-0.158419	0.105653	0.375268	0.0752034	0.0703948	0.942022
ENSG00000090905	-0.0841838	0.335003	0.329164	0.271526	0.337694	0.858693
ENSG00000090924	0.90518	0.00646431	-0.715321	-0.461089	-0.483614	-1.43431
ENSG00000090932	-0.548291	0.00540706	0.00610554	-0.172159	0.0714761	0.0347572
ENSG00000090971	-0.767868	0.223039	1.15197	0.750829	0.180658	2.56381
ENSG00000090975	-0.0795239	0.47244	1.70406	0.558728	0.0458235	4.0292
ENSG00000090989	-0.232239	0.00795682	-0.225017	0.315769	0.332682	-0.465492
ENSG00000091009	0.0761378	0.0360464	0.0496926	-0.244126	0.167145	0.114035
ENSG00000091039	-0.114081	0.229914	0.787745	0.142221	0.411471	1.48928
ENSG00000091073	0.486048	-0.151843	-0.652895	-0.166519	-0.302577	-1.2507
ENSG00000091106	0.859734	-0.0843013	-0.00249199	-0.128376	-0.04203	-0.00345138
ENSG00000091127	-0.387764	0.380244	0.597787	0.0035528	0.524197	0.935645
ENSG00000091129	-0.406125	0.596924	2.06368	0.629929	0.547547	4.32046
ENSG00000091136	-0.518848	0.494484	1.839	0.928665	0.325156	4.0428
ENSG00000091137	-0.600287	0.658787	1.63177	0.693395	0.687091	3.48208
ENSG00000091140	-0.340833	0.461046	0.984574	0.481215	0.578986	2.11418
ENSG00000091157	-0.512034	0.705018	1.83215	1.18525	0.761307	4.08103
ENSG00000091164	-0.465887	0.349164	0.844876	0.15421	0.694253	1.36768
ENSG00000091317	1.75336	-0.668213	-1.5821	-0.881605	-0.775514	-3.23186
ENSG00000091409	1.01879	-0.728536	-1.81747	-1.02372	-0.834441	-3.58118
ENSG00000091428	-0.274403	0.130808	0.495603	-0.29337	-0.0807441	1.14736
ENSG00000091436	0.616083	-0.40604	-1.2891	-0.50433	-0.31064	-2.28725
ENSG00000091482	-0.385745	0.488071	0.908082	0.379046	0.491257	1.87797
ENSG00000091483	-0.385562	0.326958	0.628139	0.677482	0.369739	1.52781
ENSG00000091490	-0.257066	-0.0779229	0.292865	-0.278194	-0.373109	0.830935
ENSG00000091513	0.287332	-0.437294	-1.35825	-0.485563	-0.138127	-3.7724
ENSG00000091527	0.765	-0.360372	-0.918372	-0.33288	-0.239153	-2.101
ENSG00000091536	-0.576789	0.391258	0.632937	0.259504	0.411193	1.71783
ENSG00000091542	0.155988	0.00387519	0.237722	-0.0389817	0.201229	0.54466
ENSG00000091592	-0.398429	0.211958	0.43351	0.570656	0.50169	1.51624
ENSG00000091622	-0.454519	0.322073	1.75324	0.522129	0.279989	3.81389
ENSG00000091640	-0.55502	0.212654	0.660459	0.287663	0.512196	1.0746
ENSG00000091651	-0.391597	0.440312	1.06252	0.433647	0.655438	1.89188
ENSG00000091656	-0.0583524	-0.591008	-1.51023	-0.710953	-0.5603	-3.17429
ENSG00000091664	-0.591881	0.506741	1.32816	0.77502	0.558471	2.90437
ENSG00000091732	-0.377656	0.137462	0.435913	0.124475	0.149166	1.11683
ENSG00000091831	-0.367092	0.29619	1.0689	0.51651	0.229291	2.37916
ENSG00000091844	-0.197746	0.275644	1.1352	0.145958	0.383695	2.16896
ENSG00000091879	1.00163	-0.159758	-0.809084	-0.428687	-0.452937	-1.51085
ENSG00000091947	-0.185489	-0.314952	-0.495844	0.0854858	-0.110674	-0.850071
ENSG00000091972	-0.506435	0.851838	2.11575	1.12647	0.876983	4.48006
ENSG00000091986	0.329031	-0.407759	-0.949843	-0.635792	-0.522283	-2.03629
ENSG00000092010	0.999644	-0.525153	-1.63626	-0.929882	-0.397463	-3.62292
ENSG00000092020	0.0850822	-0.168883	-0.892343	-0.610142	-0.0918461	-2.34143
ENSG00000092036	0.603824	-0.390254	-1.43319	-0.609447	-0.262814	-3.07807
ENSG00000092051	-0.292463	0.42936	1.54946	0.585132	0.20043	3.82538
ENSG00000092054	0.159273	0.2181	0.451582	0.346124	0.0821634	1.31226
ENSG00000092068	-0.451052	0.601406	1.74753	1.0881	0.611993	3.65522
ENSG00000092094	-0.256615	0.0303886	-0.363317	0.324226	0.130329	-0.611959
ENSG00000092096	-0.420007	0.441311	1.56376	1.2491	0.768489	3.48738
ENSG00000092098	-0.389127	0.0244652	0.30897	0.32443	0.531705	0.659227
ENSG00000092108	-0.285922	0.204711	0.212716	0.260565	0.210052	0.502798
ENSG00000092140	0.0546343	0.0827564	0.166449	0.0879181	0.0583685	0.380125
ENSG00000092148	-0.59562	0.149864	0.563544	0.577913	0.593638	1.05894
ENSG00000092199	0.516784	-0.440619	-1.19462	-0.164129	-0.42331	-1.93496
ENSG00000092201	-0.586892	0.381876	0.922524	0.736208	0.781688	1.89533
ENSG00000092203	0.167742	0.156491	0.175998	0.141771	0.391708	0.29431
ENSG00000092208	-0.357842	0.0746315	-0.0827714	0.107307	0.0997789	-0.178314
ENSG00000092330	0.528331	-0.458723	-1.16663	-0.501403	-0.177991	-3.07974
ENSG00000092421	0.107421	-0.339299	-1.08384	-0.265656	-0.181122	-3.03062
ENSG00000092439	0.259266	0.0268813	-0.670917	-0.552207	-0.195183	-1.15496
ENSG00000092445	-0.679668	0.0909801	0.983615	0.820675	0.124988	2.05417
ENSG00000092470	-0.0132105	0.0596372	-0.269332	-0.0755584	-0.0262782	-0.229473
ENSG00000092529	0.107414	-0.345633	-1.48543	-0.524749	-0.0772677	-3.79956
ENSG00000092531	1.10944	-0.59839	-1.88093	-1.03546	-0.818699	-3.91718
ENSG00000092621	0.277421	-0.662955	-1.71672	-0.832725	-0.671789	-3.49013
ENSG00000092758	-0.494517	-0.267539	-1.08858	-0.286629	-0.00352321	-2.98361
ENSG00000092820	0.45021	-0.655314	-1.25543	-0.888777	-0.797992	-2.34039
ENSG00000092841	0.592035	-0.448377	-1.62453	-0.456684	-0.573318	-3.4602
ENSG00000092847	-0.443892	0.137948	0.964248	0.567118	0.400791	1.54168
ENSG00000092853	-0.513776	0.231692	0.714312	0.461954	0.366452	1.96572
ENSG00000092871	0.395684	-0.467866	-1.62269	-0.469332	-0.242458	-4.08536
ENSG00000092929	0.684773	-0.402067	-1.40626	-0.307414	-0.371846	-2.63809
ENSG00000092931	-0.425816	0.367994	0.558085	0.379311	0.546391	0.971468
ENSG00000092964	0.469108	-0.266185	-0.74711	-0.231274	0.0640919	NA
ENSG00000092969	0.974075	-0.512875	-1.2752	-1.03386	-0.780604	-2.24921
ENSG00000092978	-0.288283	0.219953	0.743833	0.561104	0.538113	1.60299
ENSG00000093000	-0.170799	0.457123	1.19219	0.353503	0.758638	2.19941
ENSG00000093010	0.734346	-0.821266	-1.90055	-1.06772	-0.737747	-3.79944
ENSG00000093072	1.3654	-0.563776	-1.31792	-0.5646	-0.465193	-3.08089
ENSG00000093144	0.310493	-0.376813	-1.27624	-0.349116	-0.13066	-2.88101
ENSG00000093167	-0.111408	-0.225374	-0.902239	0.0407327	-0.0305826	-1.95049
ENSG00000093183	-0.134397	-0.46209	-0.891047	-0.45941	-0.0186963	-2.02639
ENSG00000093217	-0.469832	0.526099	1.15913	0.501764	0.476347	2.52629
ENSG00000094631	0.14416	-0.298337	-1.23783	-0.262511	-0.351313	-2.52667
ENSG00000094804	-0.0393221	0.211183	0.858206	0.303314	-0.0736781	2.14874
ENSG00000094841	-0.151256	0.32881	0.618985	0.589071	0.0989991	1.88504
ENSG00000094880	0.0272582	-0.0278912	0.045484	-0.154573	0.324828	-0.24667
ENSG00000094914	-0.105641	-0.218111	-0.733982	-0.11824	-0.0148873	-1.55847
ENSG00000094916	0.0625124	-0.0264622	0.313333	0.104663	0.194831	0.205819
ENSG00000094963	0.245418	-0.0862509	-0.327717	-0.352602	-0.226433	-0.575304
ENSG00000094975	0.417989	-0.541858	-1.45754	-0.651897	-0.351832	-3.52673
ENSG00000095002	-0.524063	0.331512	0.624035	0.104419	0.4328	0.823674
ENSG00000095015	0.742332	-0.350199	-0.842748	-0.620346	-0.281016	-1.74074
ENSG00000095059	-0.58307	0.350777	0.567897	0.522106	0.426724	0.814271
ENSG00000095066	-0.363945	0.46249	0.662656	0.290256	0.160199	2.04274
ENSG00000095110	-0.102841	-0.00443731	-0.150823	-0.160135	-0.248294	-0.0447773
ENSG00000095139	0.266251	-0.0801439	0.0155615	0.205313	0.313017	-0.425585
ENSG00000095203	-0.320787	0.651954	2.09875	0.541198	0.461335	4.36856
ENSG00000095209	0.644638	-0.728348	-1.89911	-0.891747	-0.499407	-4.73488
ENSG00000095261	0.140207	0.280961	0.389858	0.119652	0.158545	0.18805
ENSG00000095303	1.51435	-0.326831	-0.749141	-0.410065	-0.0975301	-2.08963
ENSG00000095319	0.666128	-0.261072	-0.993448	-0.118575	-0.371729	-2.2006
ENSG00000095321	0.140561	0.0365685	0.380726	-0.0494366	-0.0556873	1.20905
ENSG00000095370	-0.265318	0.482252	1.54321	0.516853	0.370181	3.40572
ENSG00000095380	0.182555	0.262855	0.109889	0.137349	0.309925	0.416555
ENSG00000095383	0.00287017	-0.194029	-1.3408	-0.272654	-0.215612	-2.872
ENSG00000095397	0.103233	-0.281994	-1.21644	-0.243114	-0.316114	-2.68281
ENSG00000095464	-0.187509	-0.00265934	0.267554	0.0770744	0.0197251	0.494881
ENSG00000095485	-0.100645	0.154079	0.180062	0.345384	0.319597	0.146446
ENSG00000095539	-0.439669	0.245414	0.710549	0.316471	0.0558834	1.54111
ENSG00000095564	0.407793	-0.163346	-0.912283	-0.202627	-0.352729	-1.84436
ENSG00000095574	0.153155	-0.312886	-0.92373	-0.390126	-0.080465	-2.69873
ENSG00000095585	1.16866	-0.222608	-0.449255	-0.211823	0.0618754	-1.11164
ENSG00000095587	-0.476901	0.201761	0.378022	0.191828	0.620306	0.298532
ENSG00000095596	-0.593304	0.228533	0.749363	0.0983661	0.315077	0.769258
ENSG00000095637	0.723244	-0.192223	-0.713343	-0.459364	-0.586981	-0.830318
ENSG00000095713	-0.483712	0.497284	1.46357	0.795168	0.562105	3.006
ENSG00000095739	0.57186	-0.623268	-1.58909	-0.908085	-0.487387	-3.60982
ENSG00000095787	0.0537836	0.321926	0.587262	0.281227	0.261922	1.85279
ENSG00000095794	0.558723	-0.113719	-0.484793	-0.240529	-0.574542	-0.748668
ENSG00000095906	-0.237034	-0.30345	-0.748206	-0.26737	-0.0776423	-1.79236
ENSG00000095951	-0.31755	0.60967	1.77167	0.513004	0.427348	3.7767
ENSG00000095970	2.14575	-0.417725	-1.18928	-0.450109	-0.193645	-2.71441
ENSG00000096060	0.770922	-0.243146	-0.983766	-0.34064	-0.312564	-1.86924
ENSG00000096063	-0.196515	0.51745	1.30725	0.613334	0.322559	3.33485
ENSG00000096070	-0.431065	0.409661	1.74478	0.813126	0.371542	3.71262
ENSG00000096080	0.0348221	0.0352053	-0.0654064	-0.316625	0.110983	-0.113303
ENSG00000096092	-0.619076	0.209731	0.700759	0.633539	0.512428	1.3349
ENSG00000096093	-0.4302	0.096858	0.264341	0.047337	0.0559861	0.546486
ENSG00000096384	-0.539501	0.413689	1.29534	0.653516	0.576306	2.7783
ENSG00000096401	-0.210197	0.0563961	0.00763453	0.273494	0.144385	0.468988
ENSG00000096433	0.672951	0.0158255	-0.573084	-0.175312	-0.311832	-0.670879
ENSG00000096654	-0.372418	0.357114	0.868553	0.602977	0.0825587	NA
ENSG00000096696	0.355489	-0.136568	-0.177247	-0.0683178	-0.273331	-0.0156172
ENSG00000096717	0.309575	-0.446269	-1.10677	-0.646668	-0.253028	-2.96225
ENSG00000096746	0.258693	-0.210841	-0.721114	-0.0192582	-0.520176	-1.52704
ENSG00000096872	-0.0271819	-0.0866801	-0.546891	-0.419486	0.0238375	-1.09502
ENSG00000096968	0.83235	0.112223	-0.10571	-0.0826011	0.0800004	-0.112073
ENSG00000096996	0.397363	-0.0856491	-0.560319	-0.115289	-0.0832289	-1.49391
ENSG00000097007	0.213249	-0.391653	-1.12759	-0.379842	-0.439016	-2.3838
ENSG00000097021	-0.614264	0.703658	2.18348	1.10511	0.891483	4.53723
ENSG00000097033	1.13123	-0.782331	-2.04574	-1.15295	-0.978111	-4.35286
ENSG00000097046	-0.326606	0.425474	1.02724	0.566555	0.316081	2.22178
ENSG00000097096	-0.488613	0.221675	1.06593	0.429915	0.10319	2.8333
ENSG00000099139	-0.0553224	-0.233743	-0.591887	-0.600147	-0.477101	-0.98527
ENSG00000099194	-0.0654455	-0.52554	-1.32653	-0.699436	-0.368124	-3.54231
ENSG00000099203	0.0965376	-0.474017	-1.00797	-0.326772	-0.189003	-2.40663
ENSG00000099204	0.565557	-0.346329	-0.638796	-0.599559	-0.619722	-0.74338
ENSG00000099219	-0.0767945	-0.414996	-1.04598	-0.179132	-0.162988	-2.5709
ENSG00000099246	0.319995	-0.138578	-0.380643	-0.181827	0.231996	-0.531999
ENSG00000099250	0.682963	-0.161013	-0.215998	-0.276222	-0.246704	0.159138
ENSG00000099251	0.344373	-0.0571379	-0.679527	-0.237747	-0.296252	-1.47154
ENSG00000099256	0.322365	-0.683458	-1.78016	-0.990746	-0.627658	-4.14697
ENSG00000099260	0.238999	0.00867341	0.0969699	-0.0470565	-0.104718	0.554361
ENSG00000099282	0.26793	-0.441674	-1.45621	-0.454739	-0.199736	-3.94901
ENSG00000099284	-0.456176	0.0780938	0.705338	0.645756	0.223248	1.8775
ENSG00000099290	-0.118265	0.100176	0.142131	0.124344	0.192935	0.483256
ENSG00000099308	-0.307036	0.414471	1.93622	0.788593	0.406613	3.96502
ENSG00000099326	-0.468361	0.211715	0.44251	0.341247	0.153313	1.5776
ENSG00000099330	-0.523414	0.319463	0.922187	0.370866	0.4079	1.66669
ENSG00000099331	0.496753	-0.291862	-1.62886	-0.595417	-0.389303	-3.75775
ENSG00000099338	-0.281824	-0.00317705	-0.850322	-0.111465	-0.153873	-2.0296
ENSG00000099341	-0.0450717	0.306873	0.795567	0.367876	0.440555	1.16025
ENSG00000099364	-0.565124	0.204698	1.1524	0.481368	0.0749573	3.33391
ENSG00000099365	-0.458174	0.637477	2.09471	1.05856	0.731582	4.35807
ENSG00000099377	0.682067	-0.176872	-0.9047	-0.407738	-0.316519	-1.48928
ENSG00000099381	-0.201446	0.404863	0.87055	0.464687	0.350107	1.63369
ENSG00000099385	0.155923	-0.494035	-1.2941	-0.570424	-0.417826	-2.76267
ENSG00000099622	-0.28623	-0.0966666	-0.548005	-0.0259749	0.282845	-1.897
ENSG00000099624	-0.466843	0.210142	0.795679	0.406413	0.106176	2.01929
ENSG00000099625	-0.282093	0.301173	1.13625	0.367262	-0.0896462	2.50277
ENSG00000099715	-0.278598	0.152147	0.521599	0.225209	0.0629754	1.19393
ENSG00000099725	-0.164432	0.228711	0.402319	0.104909	-0.00119453	1.02913
ENSG00000099783	0.240912	-0.428774	-1.21004	0.0426762	-0.301846	-2.41405
ENSG00000099785	-0.413378	0.00701156	-0.195696	-0.162533	0.0385106	-0.102893
ENSG00000099795	-0.0137032	-0.170096	-0.621238	-0.32084	0.00715733	-1.22363
ENSG00000099797	0.431496	-0.363323	-1.01902	-0.757775	-0.29818	-2.06466
ENSG00000099800	-0.363163	-0.196656	-0.252824	0.0853093	-0.0772535	-0.768853
ENSG00000099804	-0.40812	-0.0336613	0.363779	0.461595	-0.0382161	1.03415
ENSG00000099810	-0.101962	-0.372444	-0.724737	-0.178166	0.0119711	-1.41637
ENSG00000099814	-0.249901	0.411024	1.64902	0.392385	0.372182	3.52237
ENSG00000099817	-0.157561	0.227203	0.715476	0.280631	0.521341	1.64388
ENSG00000099821	-0.41103	0.0848831	0.287094	0.442322	0.446532	0.714614
ENSG00000099822	-0.195326	0.34886	0.878611	0.138406	0.129597	1.75467
ENSG00000099834	-0.339084	0.0992542	-0.186221	0.181673	0.0796653	-0.511898
ENSG00000099840	0.0550137	-0.283295	-1.09023	-0.351338	-0.302537	-2.5202
ENSG00000099849	-0.229855	0.188208	0.684956	0.144008	-0.0284011	1.59595
ENSG00000099860	0.916764	-0.0166047	-0.691611	-0.42598	-0.48094	-1.11065
ENSG00000099864	-0.0656158	0.12723	0.598666	-0.145739	-0.212194	2.06506
ENSG00000099866	-0.303164	0.242258	0.344321	0.15452	0.0133605	0.950369
ENSG00000099875	0.846295	-0.170578	-0.648775	-0.503327	-0.596819	-0.66524
ENSG00000099889	-0.498389	0.161572	0.247708	0.388089	0.210884	1.0098
ENSG00000099899	-0.277015	-0.0379289	-0.133215	0.3168	0.216298	-0.545061
ENSG00000099901	-0.319448	0.0931847	0.0054557	-0.0997254	0.388104	-0.537568
ENSG00000099904	-0.365207	0.452264	1.44808	0.422264	0.21215	3.13731
ENSG00000099910	-0.560028	0.411354	1.41954	0.947267	0.552649	3.60212
ENSG00000099917	-0.0373559	0.51343	0.984863	0.567917	0.297485	2.35844
ENSG00000099937	-0.108388	0.335717	0.686884	0.408545	0.0460732	1.64894
ENSG00000099940	0.364769	-0.293822	-0.401403	-0.515536	-0.0262119	-1.48481
ENSG00000099942	0.339057	-0.113446	-0.124919	-0.252733	-0.143506	-0.227409
ENSG00000099949	-0.020705	-0.0168576	0.131516	0.157725	0.0288782	0.741275
ENSG00000099954	-0.0872209	-0.273954	-1.49106	-0.590575	-0.35359	-3.47436
ENSG00000099956	0.0877263	0.214311	0.34003	0.226774	0.177596	0.461634
ENSG00000099957	-0.678514	0.39287	1.04818	0.594522	0.614928	2.44226
ENSG00000099958	-0.161707	-0.0437113	-0.151753	-0.019297	-0.157827	0.084573
ENSG00000099960	-0.789084	0.509487	1.72707	0.815979	0.790634	3.26992
ENSG00000099968	0.342863	0.108328	0.304984	0.391176	0.21823	0.997338
ENSG00000099977	-0.153197	-0.110572	-0.243475	-0.0617504	0.10434	-0.457045
ENSG00000099984	-0.146135	0.00807452	0.0213332	-0.0600363	0.0348418	0.0337869
ENSG00000099991	-0.0264706	0.427203	1.32236	0.67183	0.223655	3.19163
ENSG00000099992	-0.133616	-0.0652068	0.199255	-0.14461	-0.248223	0.694713
ENSG00000099995	-0.0828819	0.0364579	0.795034	0.430094	0.169708	1.19669
ENSG00000099998	0.723292	-0.0972684	-0.664066	-0.149262	-0.332054	-1.18599
ENSG00000099999	-0.941399	0.229331	0.977099	0.643679	0.318119	2.12875
ENSG00000100003	0.300857	-0.31442	-0.844278	-0.534814	-0.48707	-1.57388
ENSG00000100014	-0.171492	0.108473	0.600807	0.46567	0.0738609	1.84743
ENSG00000100023	-0.114245	0.346526	0.786731	0.290164	0.497394	1.46195
ENSG00000100027	-0.396048	0.38633	1.17199	0.32581	0.274838	2.7451
ENSG00000100028	-0.317212	0.070286	0.218873	0.217616	0.217751	0.240103
ENSG00000100029	-0.137284	-0.0999847	-0.104854	0.1774	0.33104	-0.396716
ENSG00000100030	-0.202269	0.266357	1.31121	0.127499	0.60986	2.45701
ENSG00000100031	-0.112629	-0.0110722	-0.684336	-0.107378	-0.160264	-1.32725
ENSG00000100033	-0.119109	-0.184559	-0.55133	-0.301518	-0.16206	-0.823532
ENSG00000100034	-0.49941	0.22607	0.968233	0.298951	0.334595	2.31737
ENSG00000100036	-0.684817	0.193859	0.694749	0.503661	0.312618	1.78945
ENSG00000100038	-0.153961	0.336427	0.490268	0.2668	0.168944	1.28461
ENSG00000100055	1.85106	-0.251894	-0.826213	-0.422987	-0.247199	-1.81665
ENSG00000100056	-0.217317	0.116106	0.36693	0.279411	0.468753	0.714217
ENSG00000100058	-0.202877	0.100402	0.0514734	0.0460287	0.0582223	0.240841
ENSG00000100068	-0.369467	0.141389	0.0163809	0.0221422	-0.00504913	0.0990497
ENSG00000100075	0.81167	-0.645563	-1.74656	-0.902602	-0.539095	-3.68599
ENSG00000100077	-0.541217	0.718316	2.10337	0.797303	0.656547	4.76146
ENSG00000100083	-0.165126	-0.0740541	-0.512409	0.0100742	0.0956827	-0.92808
ENSG00000100084	-0.529153	0.143976	1.05211	0.305873	0.130484	2.31466
ENSG00000100092	0.339848	0.0831543	0.49013	0.126454	-0.0793845	0.906703
ENSG00000100095	-0.437491	0.510522	2.09776	1.02379	0.614901	4.30769
ENSG00000100097	0.185973	-0.0559765	-0.316223	-0.193767	-0.0903028	-0.58991
ENSG00000100099	-0.149441	0.0710524	-0.22309	0.0176945	0.573353	-0.681543
ENSG00000100100	0.470096	-0.40975	-1.30972	-0.56856	-0.22447	-2.9433
ENSG00000100101	-0.329676	-0.136253	-0.517488	-0.39653	0.0038884	-1.13378
ENSG00000100104	-0.50916	-0.00283214	0.628039	0.264689	0.257819	1.28946
ENSG00000100105	0.151095	-0.469092	-1.10236	-0.435907	-0.0148266	-2.68463
ENSG00000100106	0.203952	-0.440923	-1.33061	-0.725802	-0.376897	-3.04876
ENSG00000100109	-0.135989	-0.151613	-0.103977	0.197814	0.0498397	0.246243
ENSG00000100116	-0.398457	0.0758136	0.36459	0.428019	0.271992	0.991483
ENSG00000100124	-0.587901	0.222527	0.872272	0.219358	0.429882	1.81905
ENSG00000100129	0.542577	0.155985	-0.112277	-0.180173	0.177765	-0.146271
ENSG00000100138	-0.318938	0.501667	1.02688	0.663932	0.730514	2.1541
ENSG00000100139	0.0496284	-0.285614	-1.25802	-0.457037	-0.219629	-3.35525
ENSG00000100142	-0.105136	-0.294488	-1.34422	-0.166872	-0.30445	-2.8061
ENSG00000100146	0.369484	-0.356985	-1.30452	-0.525764	-0.224744	-3.52377
ENSG00000100147	0.184871	0.0395091	-0.365295	-0.256102	-0.23153	-0.90694
ENSG00000100150	-0.649674	0.698209	1.56128	0.86294	0.702582	3.38609
ENSG00000100151	-0.446266	0.155724	0.20308	0.551686	0.296129	0.425932
ENSG00000100154	0.0213008	0.212289	0.334237	0.385423	-0.193164	1.48349
ENSG00000100156	-0.109999	-0.0300095	-0.66162	-0.0430155	-0.117618	-1.34436
ENSG00000100167	-0.50879	0.761769	2.36581	0.869599	0.728667	4.77212
ENSG00000100181	0.203682	-0.349128	-1.40971	-0.360654	-0.196937	-3.36572
ENSG00000100191	-0.169426	0.256404	0.613019	0.18153	0.0427033	1.58392
ENSG00000100196	0.00812316	-0.0804605	-0.290389	-0.25001	-0.109098	-1.24595
ENSG00000100197	-0.245053	0.12042	0.00539472	0.0937402	-0.000514625	0.149013
ENSG00000100201	0.31059	-0.360428	-1.33624	-0.236495	-0.513506	-2.64573
ENSG00000100206	-0.247113	-0.0559369	-0.359956	-0.28812	-0.0730446	-0.850183
ENSG00000100207	-0.297008	0.523621	1.75602	0.680477	0.605132	3.50729
ENSG00000100209	0.571312	-0.36866	-1.40125	-0.746494	-0.411979	-2.84399
ENSG00000100211	-0.285921	-0.195902	-0.517615	-0.153478	-0.23332	-0.872894
ENSG00000100216	-0.226717	0.0550332	-0.0625077	0.330015	0.123236	-0.227969
ENSG00000100218	-0.407439	0.338739	0.925207	0.176558	0.355861	1.97478
ENSG00000100219	0.887182	-0.196848	-0.678791	-0.363684	-0.440997	-1.14298
ENSG00000100220	-0.0558912	-0.138702	-0.498282	0.3629	0.10089	-0.878031
ENSG00000100221	-0.350658	0.19719	0.918595	0.401424	0.17696	1.86905
ENSG00000100225	0.18751	-0.346068	-1.21598	-0.386469	-0.157267	-3.09966
ENSG00000100226	0.234428	-0.200407	-0.595301	-0.0486832	0.170053	-1.42
ENSG00000100227	0.480639	-0.3757	-0.933993	-0.145782	-0.358827	-1.84674
ENSG00000100228	-0.439081	0.346706	1.45471	0.461099	0.447559	2.9015
ENSG00000100234	0.66759	-0.591349	-1.20513	-0.920874	-0.827551	-2.21715
ENSG00000100239	-0.488647	0.443688	0.88064	0.0841893	0.211758	1.78592
ENSG00000100241	-0.214229	-0.0519727	0.0346855	-0.131019	-0.0550368	0.33944
ENSG00000100242	0.416978	-0.582148	-1.71604	-0.40577	-0.276082	-4.02789
ENSG00000100243	0.462352	-0.171473	-0.610052	-0.345043	-0.272182	-1.30312
ENSG00000100246	-0.800982	0.237721	1.05323	0.753277	0.440568	2.04063
ENSG00000100258	0.135105	0.165389	0.118151	0.260123	0.135824	-0.183984
ENSG00000100263	-0.492614	-0.0381137	-0.057745	-0.0407609	0.0279144	0.354408
ENSG00000100266	0.687108	-0.169247	-0.553399	0.0956574	-0.235033	-0.68156
ENSG00000100271	-0.365202	0.385633	1.05269	0.339708	0.492111	2.02786
ENSG00000100276	-0.639836	0.239138	0.928842	0.226403	0.276354	2.05217
ENSG00000100280	0.242334	0.0629041	0.729446	0.356183	0.305604	1.67979
ENSG00000100281	-0.23522	-0.139149	-0.223736	-0.0729751	0.220362	-1.12738
ENSG00000100284	-0.189209	0.392097	0.957908	0.554218	0.703417	2.01121
ENSG00000100285	-0.204283	0.389795	1.05732	0.528213	0.405163	2.46919
ENSG00000100292	1.91082	-0.466426	-1.56377	-0.739233	-0.600338	-2.89869
ENSG00000100294	-0.58276	0.530138	1.63295	0.644366	0.666578	3.46484
ENSG00000100296	-0.176487	0.36105	1.08613	0.559939	0.51334	2.33587
ENSG00000100297	1.15795	-0.607615	-1.77994	-0.686267	-0.259352	-4.10833
ENSG00000100299	-0.130238	0.0947741	0.0212028	0.197096	0.0155644	-0.159314
ENSG00000100300	1.30608	-0.694084	-1.95484	-0.696919	-0.607058	-4.11149
ENSG00000100302	-0.0363768	0.472291	1.54816	0.670658	0.302507	3.59396
ENSG00000100304	-0.347277	0.254055	0.92791	0.28028	0.2811	2.44484
ENSG00000100307	-0.482636	0.299709	0.983847	0.502743	0.41887	2.5472
ENSG00000100311	0.261946	0.188034	0.771807	0.311544	0.269777	1.60133
ENSG00000100314	-0.181388	0.00499944	-0.0140277	-0.191525	0.0223392	-0.597775
ENSG00000100316	0.319217	-0.350747	-1.33437	-0.468181	-0.329926	-2.91504
ENSG00000100319	0.0874967	-0.138513	-0.451531	-0.37959	-0.192632	-0.769841
ENSG00000100320	-0.539771	0.701871	2.41723	1.22789	0.718488	5.57244
ENSG00000100321	-0.805098	0.419684	2.05253	0.824434	0.602315	4.32471
ENSG00000100324	-0.343304	0.0768939	-0.161424	-0.100223	0.126197	-0.641843
ENSG00000100325	0.761567	-0.481573	-1.50309	-0.614983	-0.462021	-2.82696
ENSG00000100330	0.0225736	-0.201891	-0.400738	0.156628	-0.311574	0.054515
ENSG00000100335	-0.421656	0.0916214	0.842008	0.193981	0.489555	1.12823
ENSG00000100341	-0.504462	0.349551	0.935816	0.41745	0.298129	2.23686
ENSG00000100342	1.04896	-0.269069	-0.858702	-0.149647	-0.376285	-1.43807
ENSG00000100344	-0.493658	0.110562	0.578873	0.0179964	-0.0175092	1.19987
ENSG00000100345	1.25614	-0.29855	-0.705645	-0.164673	-0.532959	-0.951588
ENSG00000100346	-0.410552	0.423462	1.77836	0.568777	0.356181	4.11046
ENSG00000100347	-0.342344	0.247767	0.743436	0.130982	0.493247	1.29225
ENSG00000100348	0.0641478	-0.126777	-0.0672688	-0.256739	0.0103452	-0.370486
ENSG00000100350	-0.381973	0.245659	0.878367	0.202761	0.365446	1.50864
[truncated: 15,063 more rows]

## Sheet: TableS5.Common_h2
Category	Prop._SNPs	Prop._h2	Prop._h2_std_error	Enrichment	Enrichment_std_error	Enrichment_p	Coefficient	Coefficient_std_error	Coefficient_z.score	decile	trait
PoPs	0.0814407	0.132519	0.00771729	1.62718	0.0947596	4.71e-10	1.69e-08	6.62e-09	2.55453	Q10	SCZ
PoPs	0.0847374	0.135887	0.0113909	1.60362	0.134426	1.34e-05	3.53e-09	2.06e-09	1.7145	Q10	BD
PoPs	0.0442954	0.133299	0.0295956	3.00932	0.668142	0.00317202	2.82e-09	1.74e-09	1.61858	Q10	AD
PoPs	0.0419028	0.0646768	0.0084447	1.5435	0.201531	0.00722236	2.32e-09	2.65e-09	0.87681	Q8	BD
PoPs	0.0482411	0.0611233	0.00502573	1.26704	0.104179	0.0105325	-6.86e-09	6.95e-09	-0.987022	Q9	SCZ
PoPs	0.0395957	0.0730522	0.0162311	1.84496	0.40992	0.0192909	8.21e-09	6.63e-09	1.23739	Q6	EPI
PoPs	0.0348826	0.0559958	0.00915956	1.60526	0.262582	0.0237276	4.1e-09	3.6e-09	1.13909	Q3	BD
PoPs	0.0520998	0.0844412	0.0151742	1.62076	0.291253	0.0297089	4.12e-09	5.44e-09	0.757531	Q9	EPI
PoPs	0.0350058	0.0579532	0.0125388	1.65553	0.358193	0.0557156	4.32e-09	6.17e-09	0.69977	Q1	EPI
PoPs	0.0354134	0.0607948	0.014052	1.71672	0.396799	0.0609077	2.01e-08	1.16e-08	1.7364	Q3	ASD
PoPs	0.0421561	0.0842989	0.0238654	1.99969	0.56612	0.0613541	1.01e-08	9.71e-09	1.03688	Q8	EPI
PoPs	0.0828968	0.108139	0.0156904	1.30451	0.189276	0.0866039	2.51e-09	6.44e-09	0.390273	Q10	ASD
PoPs	0.0369336	0.0444712	0.0044864	1.20409	0.121472	0.0926321	-8.94e-09	7.72e-09	-1.15804	Q7	SCZ
PoPs	0.0434474	0.0529613	0.00573802	1.21897	0.132068	0.0997659	-7.89e-09	8.72e-09	-0.904518	Q8	SCZ
PoPs	0.0536042	0.0808376	0.0168767	1.50805	0.31484	0.106005	4.84e-10	9.9e-10	0.488269	Q9	AD
PoPs	0.0405679	0.077158	0.0224067	1.90195	0.552326	0.108104	1.07e-09	1.77e-09	0.607309	Q1	AD
PoPs	0.0299569	0.0432764	0.00842916	1.44462	0.281376	0.110954	-8.08e-11	3.66e-09	-0.0220945	Q1	BD
PoPs	0.0352463	0.0588334	0.0150245	1.66921	0.426272	0.113035	4.14e-09	7.66e-09	0.540771	Q4	EPI
PoPs	0.0520736	0.0666581	0.0100987	1.28007	0.193931	0.146702	-1.93e-09	2.66e-09	-0.725877	Q9	BD
PoPs	0.034321	0.0406872	0.00441936	1.18549	0.128765	0.150398	-7.63e-09	8.43e-09	-0.905304	Q3	SCZ
PoPs	0.0321847	0.0373509	0.00370526	1.16052	0.115125	0.160897	-1.06e-08	7.32e-09	-1.44198	Q2	SCZ
PoPs	0.0351007	0.0466995	0.00908332	1.33044	0.258779	0.201306	-1.25e-09	3.44e-09	-0.362446	Q2	BD
PoPs	0.0408972	0.0551696	0.0116981	1.34898	0.286037	0.211715	-8.5e-10	8.59e-10	-0.989152	Q5	AD
PoPs	0.0354267	0.0427182	0.00582917	1.20582	0.164542	0.212881	-4.59e-09	1.08e-08	-0.425139	Q5	SCZ
PoPs	0.0360343	0.0463187	0.00853817	1.28541	0.236946	0.227644	-9.51e-10	3.18e-09	-0.299557	Q4	BD
PoPs	0.0416981	0.0518195	0.00857279	1.24273	0.205592	0.239218	-2.93e-09	2.84e-09	-1.03135	Q7	BD
PoPs	0.0442298	0.0314597	0.0132959	0.711278	0.30061	0.327863	-1.41e-08	9.06e-09	-1.56169	Q8	ASD
PoPs	0.0423881	0.0573702	0.0181139	1.35345	0.427336	0.381735	-1.65e-10	1.16e-09	-0.14247	Q6	AD
PoPs	0.0391008	0.0521672	0.0157439	1.33417	0.40265	0.390653	-7.59e-10	1.11e-09	-0.683723	Q3	AD
PoPs	0.0404103	0.0535032	0.0155797	1.324	0.385539	0.39629	-1.29e-09	6.75e-09	-0.190916	Q7	EPI
PoPs	0.0388804	0.0549008	0.0190099	1.41204	0.488933	0.398854	5.85e-10	8.68e-09	0.0674361	Q5	EPI
PoPs	0.0392635	0.0504342	0.0150526	1.28451	0.383374	0.442988	-9.7e-10	1.11e-09	-0.872318	Q4	AD
PoPs	0.0501988	0.0627947	0.0177912	1.25092	0.354415	0.467677	-4.82e-10	1.04e-09	-0.462551	Q8	AD
PoPs	0.0363485	0.0436467	0.0128924	1.20079	0.354688	0.569426	-1.76e-09	1.07e-09	-1.63788	Q2	AD
PoPs	0.0338914	0.040498	0.0118646	1.19493	0.350079	0.573374	-4.45e-09	6.26e-09	-0.710577	Q3	EPI
PoPs	0.0371299	0.0445746	0.0140198	1.20051	0.377589	0.586758	1.52e-09	1.13e-08	0.134554	Q5	ASD
PoPs	0.0525183	0.0590669	0.0152292	1.12469	0.289979	0.668769	-4.4e-09	8.87e-09	-0.496023	Q9	ASD
PoPs	0.0393283	0.0439843	0.0118925	1.11839	0.30239	0.693793	-1.09e-09	9.38e-09	-0.116414	Q7	ASD
PoPs	0.0360217	0.0332391	0.0071404	0.922753	0.198225	0.69665	-6.49e-09	2.63e-09	-2.46853	Q6	BD
PoPs	0.0362426	0.0378807	0.00468015	1.0452	0.129134	0.726581	-2.21e-08	8.6e-09	-2.57369	Q6	SCZ
PoPs	0.0390481	0.04282	0.0123294	1.0966	0.315748	0.7583	-3.09e-10	9.72e-09	-0.031758	Q6	ASD
PoPs	0.0356177	0.0393905	0.012574	1.10592	0.353027	0.765652	-6.5e-10	1.09e-08	-0.0597392	Q2	ASD
PoPs	0.0357548	0.0397074	0.0134872	1.11055	0.377214	0.766812	-1.75e-11	1.14e-08	-0.0015444	Q4	ASD
PoPs	0.0367717	0.0387654	0.00708686	1.05422	0.192726	0.778326	-4.31e-09	2.53e-09	-1.70223	Q5	BD
PoPs	0.0281974	0.0289476	0.00420767	1.02661	0.149222	0.858426	-2.3e-08	9.37e-09	-2.45929	Q1	SCZ
PoPs	0.0792821	0.0773517	0.0179043	0.975653	0.225831	0.914077	-6.73e-09	4.5e-09	-1.49467	Q10	EPI
PoPs	0.0297786	0.0285809	0.0129297	0.959781	0.434194	0.926073	-7.74e-09	1.3e-08	-0.597928	Q1	ASD
PoPs	0.0329681	0.0326129	0.00391518	0.989226	0.118757	0.927785	-1.83e-08	7.57e-09	-2.42512	Q4	SCZ
PoPs	0.0454083	0.044916	0.0141539	0.989159	0.311702	0.972224	-1.28e-09	9.34e-10	-1.36918	Q7	AD
PoPs	0.0335285	0.0333746	0.01307	0.995408	0.389816	0.990575	-7.89e-09	7.13e-09	-1.10706	Q2	EPI

## Sheet: TableS6.burden_h2_outputs
Trait	annotation	Burden_h2_enrichment	Burden_h2_enrichment_se
ASD ploF	Pos_convergent	2.05053	0.293104
ASD ploF	Neg_convergent	0.870834	0.235303
ASD ploF	Non_convergent	0.709005	0.0574627
EPI ploF	Pos_convergent	4.10634	0.746189
EPI ploF	Neg_convergent	0.507998	0.727079
EPI ploF	Non_convergent	0.959399	0.0636397

## Sheet: TableS7.excess_overlap
quan	overlap	SE	trait	method	geneset
Q10	1.83414	0.0651593	SCZ	Pops	High_pLI
Q10	1.69323	0.0633936	PD	Pops	High_pLI
Q10	1.82506	0.0646128	EPI	Pops	High_pLI
Q10	1.97643	0.0659756	BD	Pops	High_pLI
Q10	1.73329	0.0636873	ASD	Pops	High_pLI
Q10	1.01168	0.0528986	AD	Pops	High_pLI
Q10	1.22855	0.408416	SCZ	Pops	eQTL_deficinet
Q10	0.270111	0.190884	PD	Pops	eQTL_deficinet
Q10	0.807472	0.329067	EPI	Pops	eQTL_deficinet
Q10	0.943716	0.355955	BD	Pops	eQTL_deficinet
Q10	0.403499	0.232755	ASD	Pops	eQTL_deficinet
Q10	0.942051	0.355328	AD	Pops	eQTL_deficinet
Q10	2.11918	0.383429	SCZ	Pops	Haploinsufficient
Q10	2.16655	0.385547	PD	Pops	Haploinsufficient
Q10	2.29819	0.396162	EPI	Pops	Haploinsufficient
Q10	2.09296	0.378727	BD	Pops	Haploinsufficient
Q10	2.01843	0.371605	ASD	Pops	Haploinsufficient
Q10	1.11427	0.277254	AD	Pops	Haploinsufficient
Q10	1.75677	0.261344	SCZ	Pops	DrugTarget
Q10	1.50109	0.240762	PD	Pops	DrugTarget
Q10	1.45643	0.236815	EPI	Pops	DrugTarget
Q10	1.6956	0.255279	BD	Pops	DrugTarget
Q10	1.96699	0.274055	ASD	Pops	DrugTarget
Q10	1.61388	0.248988	AD	Pops	DrugTarget

## Sheet: TableS8.Anova_results
Trait	ΔDeviance	pval
BD	51.329	7.145e-12		model_constraint <- glm(label ~ LOEUF + gismo + gismo.mis + shet,data = df2, family = binomial)
AD	12.373	0.002057		model_full <- glm(label ~ LOEUF + gismo + gismo.mis + shet +burden_convergence + gwas_convergence,data = df2, family = binomial)
ASD	16.256	0.0002951		anova(model_constraint, model_full, test = "Chisq")
PD	22.28	1.452e-05
SCZ	58.771	1.73e-13
EPI	8.2247	0.01637

## Sheet: TableS9.Biological_Processes
ID	Description	GWAS_convergence p.adjust	Burden_convergence p.adjust	Trait
GO:0002274	myeloid leukocyte activation	3.4267e-16	5.71967e-08	AD
GO:0042060	wound healing	1.03301e-13	2.57349e-06	AD
GO:0002366	leukocyte activation involved in immune response	2.80377e-13	2.50956e-07	AD
GO:0002263	cell activation involved in immune response	4.02556e-13	3.2345e-07	AD
GO:0002218	activation of innate immune response	4.23918e-13	4.25867e-06	AD
GO:0050900	leukocyte migration	9.75358e-13	4.25867e-06	AD
GO:0002833	positive regulation of response to biotic stimulus	4.55468e-12	0.000515751	AD
GO:0006909	phagocytosis	6.46371e-12	6.24629e-07	AD
GO:0045055	regulated exocytosis	1.3611e-11	3.99858e-14	AD
GO:0045089	positive regulation of innate immune response	1.90039e-11	0.000648082	AD
GO:0002758	innate immune response-activating signaling pathway	2.0506e-11	4.4236e-06	AD
GO:0030099	myeloid cell differentiation	2.0506e-11	4.38709e-07	AD
GO:0070661	leukocyte proliferation	1.6807e-10	0.000386958	AD
GO:0009615	response to virus	2.26774e-10	0.00212529	AD
GO:0002221	pattern recognition receptor signaling pathway	6.53491e-10	0.000132275	AD
GO:1902105	regulation of leukocyte differentiation	6.53491e-10	3.50344e-07	AD
GO:0042116	macrophage activation	7.84223e-10	3.71731e-05	AD
GO:0002237	response to molecule of bacterial origin	1.33989e-09	0.0126497	AD
GO:0006887	exocytosis	1.51381e-09	3.99858e-14	AD
GO:0007249	I-kappaB kinase/NF-kappaB signaling	1.52598e-09	0.000247451	AD
GO:0050729	positive regulation of inflammatory response	1.52598e-09	0.0267709	AD
GO:0042113	B cell activation	2.32678e-09	1.01527e-05	AD
GO:0050878	regulation of body fluid levels	2.32678e-09	0.000328586	AD
GO:0002573	myeloid leukocyte differentiation	4.08716e-09	2.82941e-07	AD
GO:0002429	immune response-activating cell surface receptor signaling pathway	7.04837e-09	1.01527e-05	AD
GO:0099003	vesicle-mediated transport in synapse	4.30877e-22	3.0519e-20	ASD
GO:0099504	synaptic vesicle cycle	4.00196e-21	2.98932e-18	ASD
GO:0010975	regulation of neuron projection development	9.89731e-18	2.15741e-24	ASD
GO:0016079	synaptic vesicle exocytosis	6.66004e-17	1.35262e-11	ASD
GO:0007269	neurotransmitter secretion	4.38949e-14	1.00157e-11	ASD
GO:0042391	regulation of membrane potential	4.38949e-14	8.43866e-15	ASD
GO:0099643	signal release from synapse	4.38949e-14	1.00157e-11	ASD
GO:0007409	axonogenesis	1.50239e-13	3.75017e-14	ASD
GO:0006836	neurotransmitter transport	8.64563e-13	4.01839e-10	ASD
GO:0001505	regulation of neurotransmitter levels	5.90174e-12	5.80248e-09	ASD
GO:0045055	regulated exocytosis	7.59313e-12	6.72167e-09	ASD
GO:0140238	presynaptic endocytosis	2.68621e-11	7.16935e-11	ASD
GO:0048588	developmental cell growth	2.7829e-11	8.71959e-11	ASD
GO:0006813	potassium ion transport	3.68492e-11	8.88917e-09	ASD
GO:0006887	exocytosis	2.18883e-10	3.0724e-10	ASD
GO:0071805	potassium ion transmembrane transport	2.24458e-10	5.96872e-08	ASD
GO:0016082	synaptic vesicle priming	4.0664e-10	0.000765477	ASD
GO:0048167	regulation of synaptic plasticity	4.0664e-10	2.77483e-16	ASD
GO:0048488	synaptic vesicle endocytosis	4.44185e-10	1.74115e-10	ASD
GO:0036465	synaptic vesicle recycling	8.10337e-10	7.16935e-11	ASD
GO:1990778	protein localization to cell periphery	8.10337e-10	0.000131894	ASD
GO:0016358	dendrite development	2.74783e-09	1.37226e-20	ASD
GO:2000300	regulation of synaptic vesicle exocytosis	3.05647e-09	3.20237e-06	ASD
GO:0060078	regulation of postsynaptic membrane potential	6.93993e-09	5.33703e-11	ASD
GO:0017157	regulation of exocytosis	9.16638e-09	1.04764e-07	ASD
GO:0099003	vesicle-mediated transport in synapse	2.21004e-30	1.26039e-26	BD
GO:0099504	synaptic vesicle cycle	1.32163e-29	7.42927e-27	BD
GO:0010975	regulation of neuron projection development	2.64922e-29	3.7253e-29	BD
GO:0042391	regulation of membrane potential	2.28323e-22	2.61686e-16	BD
GO:0007409	axonogenesis	1.42883e-20	4.06713e-17	BD
GO:0016358	dendrite development	2.72262e-19	7.52715e-22	BD
GO:0016079	synaptic vesicle exocytosis	2.86492e-18	1.69792e-20	BD
GO:0050803	regulation of synapse structure or activity	8.24808e-18	1.12932e-13	BD
GO:0007269	neurotransmitter secretion	1.37713e-17	1.45473e-19	BD
GO:0099643	signal release from synapse	1.37713e-17	1.45473e-19	BD
GO:0007611	learning or memory	1.70948e-17	1.42801e-12	BD
GO:0048167	regulation of synaptic plasticity	4.84528e-17	2.25189e-17	BD
GO:0050890	cognition	4.84528e-17	1.72658e-12	BD
GO:0006813	potassium ion transport	6.76077e-17	4.17539e-08	BD
GO:0050807	regulation of synapse organization	8.44506e-17	1.42801e-12	BD
GO:0006836	neurotransmitter transport	1.4704e-16	3.09229e-16	BD
GO:0034329	cell junction assembly	1.67303e-16	3.11474e-13	BD
GO:0140238	presynaptic endocytosis	2.29981e-16	1.18395e-09	BD
GO:0071805	potassium ion transmembrane transport	2.79921e-16	1.01945e-07	BD
GO:0048588	developmental cell growth	6.12585e-16	1.0791e-12	BD
GO:0007416	synapse assembly	1.15281e-15	3.3638e-12	BD
GO:0048488	synaptic vesicle endocytosis	6.96375e-15	3.83287e-09	BD
GO:0045055	regulated exocytosis	8.03097e-15	2.64992e-16	BD
GO:0060560	developmental growth involved in morphogenesis	1.7507e-14	5.79504e-12	BD
GO:0001505	regulation of neurotransmitter levels	2.06537e-14	1.23719e-14	BD
GO:0099003	vesicle-mediated transport in synapse	8.64019e-21	2.6259e-27	EPI
GO:0099504	synaptic vesicle cycle	1.55487e-20	1.84773e-26	EPI
GO:0010975	regulation of neuron projection development	1.33615e-19	1.84773e-26	EPI
GO:0007409	axonogenesis	5.96801e-15	6.65917e-22	EPI
GO:0048167	regulation of synaptic plasticity	2.72475e-13	8.61143e-13	EPI
GO:0042391	regulation of membrane potential	2.23811e-12	7.53224e-17	EPI
GO:0016079	synaptic vesicle exocytosis	6.26042e-12	2.47768e-18	EPI
GO:0016358	dendrite development	3.66339e-11	1.0114e-18	EPI
GO:0007269	neurotransmitter secretion	1.01583e-10	7.53224e-17	EPI
GO:0099643	signal release from synapse	1.01583e-10	7.53224e-17	EPI
GO:0006836	neurotransmitter transport	1.36629e-10	6.62425e-14	EPI
GO:0060078	regulation of postsynaptic membrane potential	1.36629e-10	2.037e-09	EPI
GO:0050767	regulation of neurogenesis	1.60453e-10	2.00667e-12	EPI
GO:0048168	regulation of neuronal synaptic plasticity	3.99683e-10	5.61012e-09	EPI
GO:0007611	learning or memory	7.49946e-10	2.7856e-12	EPI
GO:0045055	regulated exocytosis	7.49946e-10	4.95077e-14	EPI
GO:1990778	protein localization to cell periphery	7.49946e-10	8.38162e-09	EPI
GO:0140238	presynaptic endocytosis	8.08334e-10	5.40397e-11	EPI
GO:0031345	negative regulation of cell projection organization	4.54056e-09	4.394e-09	EPI
GO:0050890	cognition	5.3758e-09	3.26093e-11	EPI
GO:0048588	developmental cell growth	7.06508e-09	1.93328e-13	EPI
GO:0034329	cell junction assembly	9.94049e-09	1.6574e-16	EPI
GO:0048813	dendrite morphogenesis	1.05896e-08	2.35305e-10	EPI
GO:0048488	synaptic vesicle endocytosis	1.39169e-08	1.61456e-10	EPI
GO:0001505	regulation of neurotransmitter levels	1.60818e-08	1.27987e-12	EPI
GO:0099003	vesicle-mediated transport in synapse	1.54825e-24	0.000423969	PD
GO:0099504	synaptic vesicle cycle	4.9936e-22	0.000423969	PD
GO:0016079	synaptic vesicle exocytosis	7.79977e-11	0.00155736	PD
GO:0010975	regulation of neuron projection development	7.49077e-10	0.0320356	PD
GO:0007269	neurotransmitter secretion	7.56308e-10	0.0192087	PD
GO:0099643	signal release from synapse	7.56308e-10	0.0192087	PD
GO:0006887	exocytosis	1.86778e-09	0.000423969	PD
GO:0045055	regulated exocytosis	3.26626e-08	0.000383376	PD
GO:0016050	vesicle organization	5.1688e-08	0.0467073	PD
GO:0051656	establishment of organelle localization	2.30327e-07	0.0157825	PD
GO:0017157	regulation of exocytosis	7.69686e-06	0.0128298	PD
GO:2000300	regulation of synaptic vesicle exocytosis	8.37298e-06	0.0205212	PD
GO:0016197	endosomal transport	8.93679e-06	0.0488838	PD
GO:0010976	positive regulation of neuron projection development	2.82583e-05	0.0233414	PD
GO:0007032	endosome organization	7.76894e-05	0.03541	PD
GO:1903305	regulation of regulated secretory pathway	8.6103e-05	0.00289356	PD
GO:0043254	regulation of protein-containing complex assembly	9.94374e-05	0.0233414	PD
GO:1902903	regulation of supramolecular fiber organization	0.00014189	0.0123935	PD
GO:0090150	establishment of protein localization to membrane	0.000144516	0.00976748	PD
GO:0072583	clathrin-dependent endocytosis	0.000155256	0.0396036	PD
GO:0072659	protein localization to plasma membrane	0.000269127	0.0298675	PD
GO:0051648	vesicle localization	0.000282652	0.0335325	PD
GO:0051650	establishment of vesicle localization	0.000509274	0.0231256	PD
GO:0032386	regulation of intracellular transport	0.000638219	0.0404978	PD
GO:0010975	regulation of neuron projection development	2.31408e-25	6.92143e-30	SCZ
GO:0099003	vesicle-mediated transport in synapse	3.35025e-25	2.91624e-25	SCZ
GO:0007409	axonogenesis	8.57432e-25	1.1718e-19	SCZ
GO:0099504	synaptic vesicle cycle	2.98287e-24	5.36724e-25	SCZ
GO:0042391	regulation of membrane potential	5.4026e-21	2.06825e-18	SCZ
GO:0016358	dendrite development	1.90226e-17	1.83973e-19	SCZ
GO:0007269	neurotransmitter secretion	7.18987e-17	9.95443e-18	SCZ
GO:0034329	cell junction assembly	7.18987e-17	1.1689e-15	SCZ
GO:0099643	signal release from synapse	7.18987e-17	9.95443e-18	SCZ
GO:0016079	synaptic vesicle exocytosis	1.18503e-16	2.41015e-19	SCZ
GO:0050767	regulation of neurogenesis	1.05069e-15	2.40317e-14	SCZ
GO:0006836	neurotransmitter transport	3.13843e-15	2.26712e-15	SCZ
GO:0048588	developmental cell growth	5.08191e-14	1.64313e-16	SCZ
GO:0007416	synapse assembly	1.05385e-13	1.79647e-11	SCZ
GO:0007611	learning or memory	1.05385e-13	2.52051e-12	SCZ
GO:0050770	regulation of axonogenesis	1.05385e-13	6.8738e-12	SCZ
GO:0060078	regulation of postsynaptic membrane potential	1.05385e-13	1.9533e-12	SCZ
GO:0045055	regulated exocytosis	1.2794e-13	5.24904e-16	SCZ
GO:0050890	cognition	1.38646e-13	3.22522e-12	SCZ
GO:0048167	regulation of synaptic plasticity	1.78517e-13	6.85925e-16	SCZ
GO:0060560	developmental growth involved in morphogenesis	2.31741e-13	6.3648e-14	SCZ
GO:0001505	regulation of neurotransmitter levels	2.89826e-13	2.97755e-13	SCZ
GO:0071805	potassium ion transmembrane transport	2.89826e-13	4.61211e-11	SCZ
GO:1990138	neuron projection extension	5.76771e-13	6.03161e-13	SCZ
GO:0048813	dendrite morphogenesis	5.78293e-13	1.174e-11	SCZ

[truncated: 3 more sheets: TableS10.Cell_type_marker_enric, TableS11.SMR_outputs, TableS12.Drug_targets_phases]
